# Supplementary material for: Genome-wide systematic characterization of the HAK/KUP/KT gene family and its expression profile during plant growth and in response to low-K+ stress in Saccharum
Source: BMC Plant Biol. 2020 Jan 13;20:20. doi: 10.1186/s12870-019-2227-7 (PMC6958797; doi:10.1186/s12870-019-2227-7)
Supplement: Supplementary file 4 — Additional file 4. Amino acid sequence of 279 HAK/KUP/KT transporters from 15 representative plant species. [file 12870_2019_2227_MOESM4_ESM.txt]

>AT2G35060/AtHAK11
MAARVEAATMGGEIDEEESDERGSMWDLDQKLDQSMDEEAGRLRNMYREKKFSALLLLQLSFQSLGVVYGDLGTSPLYVF
YNTFPHGIKDPEDIIGALSLIIYSLTLIPLLKYVFVVCKANDNGQGGTFALYSLLCRHAKVKTIQNQHRTDEELTTYSRT
TFHEHSFAAKTKRWLEKRTSRKTALLILVLVGTCMVIGDGILTPAISVLSAAGGLRVNLPHISNGVVVFVAVVILVSLFS
VQHYGTDRVGWLFAPIVFLWFLSIASIGMYNIWKHDTSVLKAFSPVYIYRYFKRGGRDRWTSLGGIMLSITGIEALFADL
SHFPVSAVQIAFTVIVFPCLLLAYSGQAAYIRRYPDHVADAFYRSIPGSVYWPMFIIATAAAIVASQATISATFSLVKQA
LAHGCFPRVKVVHTSRKFLGQIYVPDINWILMILCIAVTAGFKNQSQIGNAYGTAVVIVMLVTTLLMTLIMILVWRCHWV
LVLIFTVLSLVVECTYFSAMLFKIDQGGWVPLVIAAAFLLIMWVWHYGTLKRYEFEMHCRVSMAWILGLGPSLGLVRVPG
VGLVYTELASGVPHIFSHFITNLPAIHSVVVFVCVKNLPVYTVPEEERFLVKRIGPKNFHMFRCVARYGYRDLHKKDDDF
EKRLFESLFLYVRLESMMEGGCSDSDDYSICGSQQQLKDTLGNGNENENLATFDTFDSIESITPVKRVSNTVTASSQMSG
VDELEFINGCRDAGVVHIMGNTVVRARREARFYKKIAIDYVYAFLRKICREHSVIYNVPQESLLNVGQIFYV*
>AT2G30070/AtHAK1
MNQSPSLIEQGISQQHLKTLSCANVLTLAYQSLGVIYGDLSTSPLYVYKTTFSGKLSLHEDDEEIFGVFSFIFWTFTLIA
LFKYVFIVLSADDNGEGGTFALYSLLCRYAKLSILPNHQEMDEKLSTYATGSPGETRQSAAVKSFFEKHPKSQKCLLLFV
LLGTCMAIGDSVLTPTISVLSAVSGVKLKIPNLHENYVVIIACIILVAIFSVQRYGTHRVAFIFAPISTAWLLSISSIGV
YNTIKWNPRIVSALSPVYMYKFLRSTGVEGWVSLGGVVLSITGVETMFADLGHFSSLSIKVAFSFFVYPCLILAYMGEAA
FLSKHHEDIQQSFYKAIPEPVFWPVFIVATFAAVVGSQAVISATFSIISQCCALDCFPRVKIIHTSSKIHGQIYIPEVNW
MLMCLCLAVTIGLRDTNMMGHAYGLAVTSVMLVTTCLMTLVMTIVWKQRIITVLAFVVFFGSIELLYFSSCVYKVPEGGW
IPILLSLTFMAVMYIWNYGTTKKHEFDVENKVSMDRIVSLGPSIGMVRVPGIGLVYSNLVTGVPAVFGHFVTNLPAFHKI
LVFVCVKSVQVPYVGEEERFVISRVGPKEYGMFRSVVRYGYRDVPREMYDFESRLVSAIVEFVETEPGLEEEEMSSVRRK
KEECMEIMEAKEAGVAYILGHSYAKAKQSSSVLKKLAVNVVFAFMSTNCRGTDVVLNVPHTSLLEVGMVYYV*
>AT2G40540/AtHAK2
MDLNLGKCCGSRSSKKESWRSVLLLAYQSLGVVYGDLSISPLYVFKSTFAEDIQHSETNEEIYGVMSFVFWTLTLVPLLK
YVFIVLRADDNGEGGTFALYSLICRHVKVSLLPNRQVSDEALSTYKLEHPPEKNHDSCVKRYLEKHKWLHTALLLLVLLG
TCMVIGDGLLTPAISVFSAVSGLELNMSKEHHQYAVIPITCFILVCLFSLQHFGTHRVGFVFAPIVLTWLLCISGIGLYN
IIQWNPHIYKALSPTYMFMFLRKTRVSGWMSLGGILLCITGAEAMFADLGHFNYAAIQIAFTFLVYPALILAYMGQAAYL
SRHHHSAHAIGFYVSVPKCLHWPVLAVAILASVVGSQAIISGTFSIINQSQSLGCFPRVKVIHTSDKMHGQIYIPEINWM
LMILCIAVTIGFRDVKHLGNASGLAVMAVMLVTTCLTSLVIVLCWHKPPILALAFLLFFGSIELLYFSASLTKFREGAWL
PILLSLIFMIIMFVWHYTTIKKYEFDLQNKVSLEWLLALGPSLGISRVPGIGLVFTDLTSGIPANFSRFVTNLPAFHRVL
VFVCVKSVPVPFVPPAERYLVGRVGPVDHRSYRCIVRYGYRDVHQDVDSFETELVSKLADFIRYDWHKRTQQEDDNARSV
QSNESSSESRLAVIGTVAYEIEDNLQPESVSIGFSTVESMEDVIQMAEPAPTATIRRVRFAVEENSYEDEGSTSSAEADA
ELRSELRDLLAAQEAGTAFILGHSHVKAKQGSSVMKRLAVNFGYNFLRRNCRGPDVALKVPPVSLLEVGMVYVV*
>AT4G23640/AtKUP4=AtKT3
MADRRNRCNQILLLAYQSFGLVFGDLSISPLYVYKCTFYGGLRHHQTEDTIFGAFSLIFWTITLLSLIKYMVFVLSADDN
GEGGIFALYALLCRHARFSLLPNQQAADEEISTYYGPGDASRNLPSSAFKSLIERNKRSKTALLVLVLVGTSMVITIGVL
TPAISVSSSIDGLVAKTSLKHSTVVMIACALLVGLFVLQHRGTNKVAFLFAPIMILWLLIIATAGVYNIVTWNPSVYKAL
SPYYIYVFFRDTGIDGWLSLGGILLCITGTEAIFAELGQFTATSIRFAFCCVVYPCLVLQYMGQAAFLSKNFSALPSSFY
SSIPDPFFWPVLMMAMLAAMVASQAVIFATFSIVKQCYALGCFPRVKIVHKPRWVLGQIYIPEINWVVMILTLAVTICFR
DTRHIAFAFGLACMTLAFVTTWLMPLIINFVWNRNIVFSVLFILFFGTIELIFVASALVKIPKGGWITLLLSLFFTFITY
VWHYGSRKKYLCDQHNKVPMKSILSLGPSLGIIKVPGMGLIYTELASGVPATFKHFLTNLPAFYQVVVFVCCKTVPIPYV
PQKERYLIGRIGPKTYRMYRCIIRAGYKDVNKDGDDFEDELVMSIAEFIQLESEGYGGSNTDRSIDGRLAVVKASNKFGT
RLSRSISEANIAGSSRSQTTVTNSKSPALLKLRAEYEQELPRLSMRRMFQFRPMDTKFRQPQVKEELFDLVNAKDAEVAY
IVGHGHVKAKRNSVFVKQLVVNVAYSFLRKNCRSPGVMLNIPHICLIKVGMNYYL*
>AT4G19960/AtHAK9
MAERVEASSVPEGENTIEEREVGAMWELEQKLDQPMDEEANKLNNMYREKGLSMLMLLRLSFQSLGIVYGDLGTSPLYVF
YNTFPDGIDDSEDVIGALSLIIYSLLLIPLIKYVFIVCKANDNGQGGTLAIYSLLCRHAKVKLIPNQHRSDEDLTTYSRT
VSAEGSFAAKTKKWLEGKEWRKRALLVVVLLGTCMMIGDGILTPAISVLSATGGIKVNNPKMSGDIVVLVAIVILIGLFS
MQHYGTDKVGWLFAPIVLIWFLFIGATGMYNICKYDTSVLKAFSPTYIYLYFKRRGRDGWISLGGILLSITGTEALYADI
AYFPLLAIQLAFTFFVFPCLLLAYCGQAAYLVIHKEHYQDAFYASIPDSVYWPMFIVATGAAIVGSQATISGTYSIVKQA
VAHGCFPRVKIVHTSKKFLGQIYCPDINWILMLGCIAVTASFKKQSQIGNAYGKMTTTSKYKKNYFSQWTAVVLVMLVTT
LLMVLIMLLVWHCHWILVLIFTFLSFFVELSYFSAVIFKIDEGGWVPLIIAAISLLVMSVWHYATVKKYEFEMHSKVSMS
WILGLGPSLGLVRVPGIGLVYTELASGVPHIFSHFITNLPAIHSVVVFVCVKYLPVYTVPEEERFLVKRIGPKTFRMFRC
VARYGYKDLHKKDDDFENKLLTKLSSFIRIETMMEPTSNSSTYSSTYSVNHTQDSTVDLIHNNNNHNHNNNMDMFSSMVD
YTVSTLDTIVSAESLHNTVSFSQDNTVEEEETDELEFLKTCKESGVVHIMGNTVVKARTGSWLPKKIAIDYVYAFLAKIC
RANSVILHVPHETLLNVGQVFYV*
>AT4G33530/AtKUP5
MFHVEEESSGGDGSEIDEEFGGDDSTTSLSRWVFDEKDDYEVNEDYDDDGYDEHNHPEMDSDEEDDNVEQRLIRTSPAVD
SFDVDALEIPGTQKNEIEDTGIGKKLILALQTLGVVFGDIGTSPLYTFTVMFRRSPINDKEDIIGALSLVIYTLILIPLV
KYVHFVLWANDDGEGGTFALYSLICRHANVSLIPNQLPSDARISGFGLKVPSPELERSLIIKERLEASMALKKLLLILVL
AGTAMVIADAVVTPAMSVMSAIGGLKVGVGVIEQDQVVVISVSFLVILFSVQKYGTSKLGLVLGPALLLWFFCLAGIGIY
NLVKYDSSVFKAFNPAYIYFFFKRNSVNAWYALGGCVLCATGSEAMFADLSYFSVHSIQLTFILLVLPCLLLGYLGQAAY
LSENFSAAGDAFFSSVPSSLFWPVFLISNVAALIASRAMTTATFTCIKQSIALGCFPRLKIIHTSKKFIGQIYIPVLNWS
LLVVCLIVVCSTSNIFAIGNAYGIAELGIMMTTTILVTLIMLLIWQTNIIVVSMFAIVSLIVELVFFSSVCSSVADGSWI
ILVFATIMFLIMFVWNYGSKLKYETEVQKKLPMDLLRELGSNLGTIRAPGIGLLYNELAKGVPAIFGHFLTTLPAIHSMV
IFVCIKYVPVPSVPQTERFLFRRVCPRSYHLFRCVARYGYKDVRKESHQAFEQILIESLEKFIRKEAQERALESDGDHND
TDSEDDTTLSRVLIAPNGSVYSLGVPLLAEHMNSSNKRPMERRKASIDFGAGPSSALDVEQSLEKELSFIHKAKESGVVY
LLGHGDIRATKDSWFLKKLVINYLYAFLRKNSRRGITNLSVPHTHLMQVGMTYMV*
>AT4G13420/AtHAK5
MDGEEHQIDGDEVNNHENKLNEKKKSWGKLYRPDSFIIEAGQTPTNTGRRSLMSWRTTMSLAFQSLGVVYGDIGTSPLYV
YASTFTDGINDKDDVVGVLSLIIYTITLVALLKYVFIVLQANDNGEGGTFALYSLICRYAKMGLIPNQEPEDVELSNYTL
ELPTTQLRRAHMIKEKLENSKFAKIILFLVTIMGTSMVIGDGILTPSISVLSAVSGIKSLGQNTVVGVSVAILIVLFAFQ
RFGTDKVGFSFAPIILVWFTFLIGIGLFNLFKHDITVLKALNPLYIIYYFRRTGRQGWISLGGVFLCITGTEAMFADLGH
FSVRAVQISFSCVAYPALVTIYCGQAAYLTKHTYNVSNTFYDSIPDPLYWPTFVVAVAASIIASQAMISGAFSVISQSLR
MGCFPRVKVVHTSAKYEGQVYIPEINYLLMLACIAVTLAFRTTEKIGHAYGIAVVTVMVITTLMVTLIMLVIWKTNIVWI
AIFLVVFGSIEMLYLSSVMYKFTSGGYLPLTITVVLMAMMAIWQYVHVLKYRYELREKISRENAIQMATSPDVNRVPGIG
LFYTELVNGITPLFSHYISNLSSVHSVFVLISIKTLPVNRVTSSERFFFRYVGPKDSGMFRCVVRYGYKEDIEEPDEFER
HFVYYLKEFIHHEHFMSGGGGEVDETDKEEEPNAETTVVPSSNYVPSSGRIGSAHSSSSDKIRSGRVVQVQSVEDQTELV
EKAREKGMVYLMGETEITAEKESSLFKKFIVNHAYNFLKKNCREGDKALAIPRSKLLKVGMTYEL*
>AT1G60160/AtHAK12
MEEIEEGSSNNSIRRVGTGSSDRRWVDGSEVDSETPLFSEIRDRDYSFGNLRRRLMKKPKRADSLDVEAMEIAGSHGHNL
KDLSLLTTLGIAFQTLGVVYGDMGTSPLYVFSDVFSKVPIRSEVDVLGALSLVIYTIAVIPLAKYVFVVLKANDNGEGGT
FALYSLICRYAKVNKLPNQQPADEQISSFRLKLPTPELERALGIKEALETKGYLKTLLLLLVLMGTSMIIGDGILTPAMS
VMSAMSGLQGEVKGFGTNALVMSSIVILVALFSIQRFGTGKVGFLFAPVLALWFFSLGAIGIYNLLKYDFTVIRALNPFY
IVLFFNKNSKQAWSALGGCVLCITGAEAMFADLGHFSVRSIQMAFTCVVFPCLLLAYMGQAAYLTKHPEASARIFYDSVP
KSLFWPVFVIATLAAMIASQAMISATFSCVKQAMALGCFPRLKIIHTSKKRIGQIYIPVINWFLMIMCILVVSIFRSTTH
IANAYGIAEVGVMMVSTVLVTLVMLLIWQTNIFLALCFPLIFGSVETIYLLAVLTKILEGGWVPLVFATFFLTVMYIWNY
GSVLKYQSEVRERISMDFMRELGSTLGTIRIPGIGLLYNELVQGIPSIFGQFLLTLPAIHSTIIFVCIKYVPVPVVPQEE
RFLFRRVCPKDYHMFRCIARYGYKDVRKEDSRVFEQLLIESLEKFLRCEALEDALESTLNDFDPDRVSVASDTYTDDLMA
PLIHRAKRSEPEQELDSEVLPSSSVGSSMEEDPALEYELAALREATDSGLTYLLAHGDVRAKKNSIFVKKLVINYFYAFL
RRNCRAGAANLTVPHMNILQAGMTYMV*
>AT1G31120/AtHAK10
MAGRVESSIGGGEIDEEGDERGSMWDLDQSLDQPMDEEAGRLRNMYREKKFSAFLLLQLSFQSLGVVYGDLGTSPLYVFY
NTFPRGIKDPEDIIGALSLIIYSLTLIPLLKYVFVVCKANDNGQGGTFALYSLLCRHAKVSTIPNQHRTDEELTTYSRTT
FHERSFAAKTKRWLENGTSRKNALLILVLVGTCMVIGDGILTPAISVLSAAGGLRVNLPHINNGIVVVVAVVILVSLFSV
QHYGTDRVGWLFAPIVFLWFLFIASIGMFNIWKHDPSVLKAFSPVYIFRYFKRGGQDRWTSLGGIMLSITGIEALFADLS
HFPVSAVQFAFTVIVFPCLLLAYSGQAAYLRKYPHHVEDAFYQSIPKRVYWPMFIIATAAAIVASQATISATFSLIKQAL
AHGCFPRVKVVHTSRKFLGQIYVPDINWILMILCIAVTAGFKNQNQIGNAYGTAVVIVMLVTTLLMMLIMILVWRCHWVL
VLLFTLLSLVVECTYFSAVLFKVNQGGWVPLVIAAAFLVIMYVWHYGTLKRYEFEMHSKVSMAWILGLGPSLGLVRVPGI
GLVYTELASGVPHIFSHFITNLPATHSVVIFVCVKNLPVYTVPQEERFLVKRIGPKNFHMFRCVARYGYRDLHKKDDDFE
KRLFESLFLFLRLESMMEGCSDSEDYSVCGSQQRQSRDGVNGNGNEIRNVSTFDTFDSIESVIAPTTTKRTSHTVTGSSQ
MSGGGDEVEFINGCRDAGVVHIMGNTVVRARREARFYKRIAIDYVYAFLRKICRENSAIFNVPQESLLNVGQIFYV*
>AT1G70300/AtHAK6
MEIESGSYQNAKKESWRTVLTLAYQSLGVVYGDLSISPLYVYKSTFAEDIHHSESNEEIFGVLSFIFWTITLVPLLKYVF
IVLRADDNGEGGTFALYSLLCRHARVNSLPSCQLADEQLIEYKTDSIGSSSMPQSGFAASLKSTLEKHGVLQKILLVLAL
IGTCMVIGDGVLTPAISVFSAVSGVELSMSKEHHKYIELPAACVILIGLFALQHYGTHRVGFLFAPVILLWLMCISAIGV
YNIFHWNPHVYQALSPYYMYKFLKKTQSRGWMSLGGILLCITGSEAMFADLGHFSQLSIKIAFTSLVYPSLILAYMGQAA
YLSQHHIIESEYNIGFYVSVPERLRWPVLVIAILAAVVGSQAIITGTFSIIKQCSALGCFPKVKIVHTSSKIHGQIYIPE
INWILMVLCLAVTIGFRDTKRLGNASGLAVITVMLVTTCLMSLVIVLCWHKSVIFAIVFVVFFGTIESLYFSASLIKFLE
GAWVPIALAFCFLLAMCTWHYGTLKRYEYDVQNKVSVNWLLSLSQTLGIARVRGLGLIHTELVSGVPAIFSHFVTNLPAF
HQVLVFLCVKSVPVPHVRPQERFLVGRIGPKEFRIYRCIVRFGYRDVHKDDFEFEGDLVCSIAEFIRTEAETAATAAETN
GEDDDRMSVVGTCSTYMQGIEDHYESDIDDPDKPGTSEIRSPKPKKKSKSKVKKRVRFVVPETPKIEKETRQELMELTEA
REGGVAYIMGNAYMKAKPGSGLLKRLAINIGYEFLRRNTRGPRNMLTSPHASTLEVGMIYNV*
>AT3G02050/AtKUP3=AtKT4
MAPAESGVSPRRNPSQLSWMNLSSNLILAYQSFGVVYGDLSTSPLYVFPSTFIGKLHKHHNEDAVFGAFSLIFWTLTLIP
LLKYLLVLLSADDNGEGGTFALYSLLCRHAKLSLLPNQQAADEELSAYKFGPSTDTVTSSPFRTFLEKHKRLRTALLLVV
LFGAAMVIGDGVLTPALSVLSSLSGLQATEKNVTDGELLVLACVILVGLFALQHCGTHRVAFMFAPIVIIWLISIFFIGL
YNIIRWNPKIIHAVSPLYIIKFFRVTGQDGWISLGGVLLSVTGTEAMFANLGHFTSVSIRVAFAVVVYPCLVVQYMGQAA
FLSKNLGSIPNSFYDSVPDPVFWPVFVIATLAAIVGSQAVITTTFSIIKQCHALGCFPRIKVVHTSKHIYGQIYIPEINW
ILMILTLAMAIGFRDTTLIGNAYGIACMVVMFITTFFMALVIVVVWQKSCFLAALFLGTLWIIEGVYLSAALMKVTEGGW
VPFVLTFIFMIAMYVWHYGTRRKYSFDLHNKVSLKWLLGLGPSLGIVRVPGIGLVYSELATGVPAIFSHFVTNLPAFHKV
VVFVCVKSVPVPHVSPEERFLIGRVCPKPYRMYRCIVRYGYKDIQREDGDFENQLVQSIAEFIQMEASDLQSSASESQSN
DGRMAVLSSQKSLSNSILTVSEVEEIDYADPTIQSSKSMTLQSLRSVYEDEYPQGQVRRRHVRFQLTASSGGMGSSVREE
LMDLIRAKEAGVAYIMGHSYVKSRKSSSWLKKMAIDIGYSFLRKNCRGPAVALNIPHISLIEVGMIYYV*
>AT5G14880/AtHAK8
MDLERLSPRNPVKKESWWTVLTLAYQSLGVVYGDLATSPLYVYKSTFAEDITHSETNEEIFGVLSLIFWTLTLIPLVKYV
FIVLRADDNGEGGTFALYSLLCRHARISSLPNFQLADEDLSEYKKNSGENPMRLKVPGWSLKNTLEKHKFLQNMLLVLAL
IGTCMVIGDGVLTPAISVFSAVSGLELSMSKQQHQYVEVPVVCAILILLFSLQHYGTHRLGFVFAPIVLAWLLCISTIGV
YNIFHWNPHVYKALSPYYIYKFLKKTRKRGWMSLGGILLCITGSEAMFADLGHFTQLSIQIAFTFAVYPSLILAYMGQAA
YLSKHHVLQSDYRIGFYVSVPEQIRWPVLAIAILAAVVGSQAIITGTFSIIKQCTSLGCFPKVKIVHTSSRMHGQIYIPE
INWTLMLLCLAVTVGFRDTKHISNASGLAVITVMLVTTCLMSLVIVLCWRKSSLYALAFIFFFGTIEVLYFSASLIKFLE
GAWVPVALSFIFLLIMYVWHYGTLKRYEFDVQNKVSINWLLTLFGSSNLGIVRVHGIGVINTELVSGIPAIFSHFITNLP
AFHQVVVFLCVKSVPVPHVKPEERFLVGRVGPKEYRLYRCIARYGYRDVHKDDVEFENDLICSIAEFIRSDKPLNYSPDP
ENESGINERLTVVAASSSNLEGVQIYEDDGSDKQEPSSSSEVIMVAPSPRFKKRVRFVLPESARIDRSAEEELTELTEAR
EAGMAFIMGHSYVRAKSGSSVMKKIAINFGYDFLRRNSRGPCYGLSTPHASTLEVGMVYIV*
>AT5G09400/AtHAK7
MAEESSMEGSEKEEIDSSGGGFGDMASMDSIESRWVIQDDDDSEIGVDDDNDGFDGTGLESDEDEIPEHRLIRTGPRVDS
FDVEALEVPGAPRNDYEDLTVGRKVLLAFQTLGVVFGDVGTSPLYTFSVMFSKSPVQEKEDVIGALSLVLYTLLLVPLIK
YVLVVLWANDDGEGGTFALYSLISRHAKISLIPNQLRSDTRISSFRLKVPCPELERSLKLKEKLENSLILKKILLVLVLA
GTSMVIADGVVTPAMSVMSAVGGLKVGVDVVEQDQVVMISVAFLVILFSLQKYGTSKMGLVVGPALLIWFCSLAGIGIYN
LIKYDSSVYRAFNPVHIYYFFKRNSINAWYALGGCILCATGSEALFADLCYFSVRSVQLTFVCLVLPCLMLGYMGQAAYL
MENHADASQAFFSSVPGSAFWPVLFIANIAALIASRTMTTATFSCIKQSTALGCFPRLKIIHTSRKFMGQIYIPVLNWFL
LAVCLVVVCSISSIDEIGNAYGMAELGVMMTTTILVTLIMLLIWQINIVIVIAFLVVFLGVELVFFSSVIASVGDGSWII
LVFAVIMFGIMYIWNYGSKLRYETEVEQKLSMDLMRELGCNLGTIRAPGIGLLYNELVKGVPAIFGHFLTTLPAIHSMVI
FVCIKYVPVPVVPQNERFLFRRVCTKSYHLFRCIARYGYKDARKETHQAFEQLLIESLEKFIRREAQERSLESDGNDDSD
SEEDFPGSRVVIGPNGSMYSMGVPLLSEYRDLNKPIMEMNTSSDHTNHHPFDTSSDSSVSEAEQSLERELSFIHKAKESG
VVYLLGHGDIRARKDSWFIKKLVINYFYTFLRKNCRRGIANLSVPQSHLMQVGMTYMV*
>Os08g10550/OsHAK12
MSTDVVVVVAVIILIGLFSMQHYGTDKVGWLFAPIVLLWFILIGTIGALNIHKYNSSVLKAYNPVYIYRYFRRGKSESWT
SLGGIMLSITGTEALYADLCHFPVLAIQIAFTLVVFPCLLLAYTGQAAYIISNKDHVVDAFYRSIPDTIYWPVFIIATLA
AIVASQATISATYSIIKQALALGCFPRVSVVHTSKKFLGQIYIPDINWVLMILCIAVTAGFKNQSQIGNAYGTAVVIVML
VTTFLMVPIMLLVWKSHWILVVIFIVLSLMVELPYFTACINKVDQGGWVPLVVATTCFIIMYVWHFCTVKRYEFEMHSKV
SMAWILGLGPSLGLVRVPGIGFVYTELASGVPHIFSHFITNLPAIHSVVVFVCVKYLPVYTVPTEERFIVKRIGPKNFHM
FRCVARYGYKDIHKRDDDFEKMLLDRLLLFVRLESMMDDYSDSEDFTMMEEKTQGSSNALLLTGKAGSNTMCSTGDLSYS
SQDSIVPAKSPIRGNSLTRYSSQTFGDELEFLNLEFLNRCKDAGVVHILGNTVVHARPDSGIIKKVAVNYVFAFLRKICR
ENSVIFNVPHESLLNVGQIYYI*
>Os08g36340/OsHAK4
MSSSHTVTVSMDVEAGQKNKDKKGISQDLILAYKTLGVVFGGLVTSPLYVYPSMNLTNPTEEDYLGIYSIMFWTLTLIGV
VKYICIALNADDHGEGGTFAMYSLLCQHANIGILPSKKIYTEEENLISNQPVVAGRPGRLRRFIESSIIARRLLLLTAIL
GMCMLIGDGILTPAISVLSAIDGLRGPFPSVSKPAVEGLSAAILVGLFLLQKYGTSKVSFMFSPIMAAWTFATPVIGVYS
IWRYYPGIFKAMSPHYIVRFFMTNQTRGWQLLGGTVLCITGAEAMFADLGHFSKRSIQIAFMSSIYPSLVLTYAGQTAYL
INNVDDFSDGFYKFVPRPVYWPMFIIATLAAIVASQSLISATFSVIKQSVVLDYFPRVKVVHTSKDKEGEVYSPETNYML
MLLCVGVILGFGDGKDIGNAFGVVVILVMLITTILLTLVMLIIWGTHVVLVALYLVPFLLLEATYVSAVCTKILRGGWVP
FAVSVALAAVMFGWYYGRQRKTEYEAANKVTLERLGELLSGPGLRRVPGLCFFYSNRQDGGWLTPVLAHYIRNMRSLHEV
TVFLTLRYLLVAKVDGKDRVQAVRRLGPAGVYGCTIQYGYADAIDFEEDDIAGQVVGALRERVVDGEEEGERVEAARAAG
VVHVRGKMRFHVGKDTRLFDRVLLGFYELLHGACRSALPALGIPLQQRVEIGMLYKA*
>Os08g39950/OsHAK26
MEYHHRPHSPPPSDDDVVVIQMNAAAIAAVDEWSSTNEVDDAAAGKGGGLTRRTFSQAYKMKHRTPLEFTWRQVALLSFQ
SLGVVYGDLGTSPLYVFSSISLDDPGEADFVGILSIILWTFTMICLVKYVFIVLKADDHGEGGTFALYSLLRQHVNFKGN
MPVPVTHLASDINLKFHSKKRILTSKLLKFLEQSTKWQAVITYIVLAGTCMVLGDGALTPAISVLSAVQGIQSRSSSITQ
AHVVLLSVIILFILFFFQKHGTSKVSFTFSPIMILWFTFVAFIGLYNIIKHYPPILKAVSPHYIIIYFIRNKRAAWETLG
AIVLCITGAEAMFADLGHFNKSSIQMAFSVIVYPSMILAYAGQAAFLVKNPSKLSTTFYSSTPEPLFWPMFIIATLAAIV
ASQALISASFSIIRQSIALGCFPRVTMKHTSGKHEGQVYSPEINYFLMVACILITVGFKGGPEIGQAFGVAVIFVMLFTT
NLMTVVMLIIWESNIALASLFFVFFFSIEGIYMTSLMNKILQGGWVPFAITAFFLIITLSWTYGRSKKGEYELANVMERE
EFIKTVTTRSRVPGVCIFCTDMMNGIPPIVRHYVQHVASLRELMVFVTIRVLPVRTVLPEERFIIDKLEPVGVYRCIVQY
GYMDNHNMEGDDYVASVIASLKEIAENDDEILVLDSALINGSTFVLGRTIIKMGTRHNCLKRFFINNLYRFLQKNFRSNM
SSLKINPGKTLQVGMLYEI*
>Os04g52390/OsHAK11
MASLSESEGTNRGSMWELDQNLDQPMDEEASRLKNMYREKKFSSLLLLRLAFQSLGVVFGDLGTSPLYVFYNAFPHGVDD
EEDVIGALSLIIYTLTLIPLLKYVFVVLRANDNGQGGTFALYSLLCRHAKISTIPNQHKTDEDLTTYSRQTYEENSVGAK
IKRWLEAHAYKRNCLLIVVLIGTCTAIGDGILTPAISVLSASGGIKVQNPNMSTDVVVIVSVIILIGLFSMQHYGTDKVG
WLFAPIVLLWFILIGSVGALNIHKYKGSVLKAYNPVYIYRYFQRRNSDSWASLGGIMLSITGTEALFADLCHFPVFAIQI
AFTLIVFPCLLLAYTGQAAYIIAHKDHVADAFYRSIPDSIYWPAFVIATAAAIVASQATISATYSIIKQALALGCFPRVK
IVHTSKKFLGQIYIPDINWVLLILCIAVTAGFKNQSQIGNAYGTAVVIVMLVTTFLMVPIMLLVWKSHWILVVTFIVLSL
MVEIPYFSACLLKIDQGGWVPLVIATAFFIIMYVWHFCTVKRYEFEMHSKVSMAWILGLGPSLGLVRVPGIGFVYTELAS
GVPHIFSHFITNLPAIHSVVVFVCVKYLPVYTVPMDERFLVRRIGPKNFHIFRCVARYGYKDLHKKDEDFEKMLFNCLLS
FLRLESMMEGYSDSDDFSVPEQRTEGSISNAFLAEKTNNNTMCSNGDLSYSSQDSIVPVQSPLRGNSLLRYSSQASHTVS
DELEFLNRCKDAGVVHILGNTIVLARRDSGIIKKIAVNYMYAFMRKICRENSVIFNVPHESLLNVGQIYYI*
>Os04g52120/OsHAK15
MAASSSSSASASAMGGGGMRKAPSMEWRWVSTEEDDEGEEDGDTVEAAAAAVGAVGRGGSFGSEEEEDEEDGGGGGEGEG
EGEDGEKQKLIRTVPSVDWFDVEGYEVSVAQHIEDSEEFDFGRTMFLALQTLAVVFGDIGISPLYTFDVMFSKYPILGEE
DVLGALSLVLYTLISMPLVKYVLVVLWANDDGEGGIFALYSLICRNAKVSLIPNQVHSEKRMSSFRLKLPTPELERSIKV
KEKLESSLLLKKLLLGLVLFGTAMFISNGVITPAMSVLSAVSGLKVGIPNASQGLVVMISVVLLVILYSVQRYATSKMGF
ALGPSLLIWFCCLGGIGIYNLSTYGPAAFKAFNPLYIIYYFGRNPFQAWLSLAGCLLCATGSEAIFANLSYFPVRYVQSM
FALLVLPCLVLAYLGQGAFLIANQNSSEQIFFSSIPSGVFWPVFLIANLAALIASRTMTTAIFQCLKQSIALGCFPRLKI
IHTSRKFMAKIYIPVVNWFLLFSCLGFILLFRSIYDVGNAYAIAELGVMIMATVYVTIIMLLIWETSIVKVLSFVITFLS
LELVFFSSSLSSVGDGGWALIIFASGILMVMFIWNYGSKLKYDSEVKKKLSKDLMRKLGPNLGTIRAPGLGLVYSEIVKG
VPAIFGHFLIALPAIHSIIVFVCIRNVPVPVVPQTERFLFQRVCTRGYHMFRCIARYGYKDKNQESQSTFERLLIEGLEK
FIQREAVELSLQSGDDIDSDEEPPTPSRTIVAPNGSLYSLDVPLLADFVPSAEVIPEASCSTPQHDPVVDYTQNLELELA
FIRQAKQSGAVYLIDNPIVKARKNSWFFKKLIINYFFAFLRNNCRRAMMSMSIPHTNVMQVRLTSYV*
>Os04g32920/OsHAK1
MSSALEVEGSGSPGVEPAATATASRLKRHDSLFGDAEKVSGGKHHGGSAVSWAVTLHLAFQSVGIIYGDIGTSPLYVYSS
TFPDGIGHRDDLVGVLSLILYTLIIIPMLKYVFIVLYANDNGDGGTFALYSLISRYAKIRMIPNQQAEDAMVSNYSIEAP
SSQLRRAQWVKHKLESSRAAKMALFFLTILGTSMVMGDGTLTPAISVLSAVSGIREKAPNLTQTQVVLISVAILFMLFSV
QRFGTDKVGYTFAPIISVWFLLIAGIGLYNLVVHEITILKAFNPWYIVQYFRRNGKKGWVSLGGVVLCVTGTEGMFADLG
HFNIRAVQISFNCILFPSVALCYIGQAAYLRKFPENVSDTFYKSIPGKYRDRLNFGPLFWPTFIVAILAAIIASQAMLSG
AFAILSKALSLGCLPRVRVIHTSKKYEGQVYIPEVNFMMGLASIIVTIAFRTTTSIGNAYGICVVTTFMVTTHLMTVVML
LIWKKHLVFILLFYCVFGFTEVVYLSSILSKFVDGGYLPFCFAMVLMTMMATWHYVHVRRYWYELDHIVPTAELASLLEE
NGGVRRVPGVGLLYTELVQGIPPLFPRLVRKIPSVHAVFVFISIKHLPIPHVAAAERFLFRQVGPRARRVFRCVARYGYT
DALEEPREFAAFLVDGLKMFIQEESAFAPHQEMIDAAADDDDEAAARPRRSTSSAVHSEEAIQAASSGRTTASSVQLQAG
GEPPAAMDVEEEKRLIDREVGRGVVYLMGEANVSAGPNSSILKRIAVNYIYTFLRKNLTEGHRALAIPNDQLLKVGITYE
I*
>Os07g47350/OsHAK7
MPSYQYLLSLLFYILDCTDRFSVIVTIHNHRVGVLMIVLLQDQWKSYCRTISLLAFQSFGVVYGDLSTSPLYVYKSAFSG
RLNNYRDETTIFGLFSLIFWTLTLLPLLKYVIIVLNADDNGEGGTFALYSLLCRHAKFSLLPNQQSADEELSTYYQPGVG
GIISSPLKRFLEKHRKLRTCLLLFVLFGACMVIGDGVFTPAISVLSAISGLKDPGPGGIPDGWVVFIACIVLVGLFALQH
RGTHRVAFMFAPIVVVWLLSIGVIGLYNIIHWNHRIFLALSPHYVIKFFKMTGKDGWLSLGGVLLAITGTEAMFADLGHF
TAASIRLAFVGAIYPCLVLQYMGQAAFLSRNMSAVEDSFYQSVPRSLFWPVFVIATLAAVVGSQSIISATFSIVKQCLSL
GCFPRVKVVHTSRWIHGQIYIPEINWILMVLCLAVTLGFRDTTVIGNAYGLACIVVMFVTTWLMALVIIFVWQKNILLAL
LFVVAFGSIEVVYLSAAVTKVPQGGWAPIVFAFVFMLVMYVWHYGSRRKYLFDLQNKVSMKWILTLGPSLGIVRVPGIGL
IYTELVTGVPSIFSHFVTNLPAFHQVLVFVCVKSVPVPFVPEDERYLIGRIGPREYRMYRCIVRYGYKDVQKDDENFENH
LVMSIAKFIQMEAEEAASSGSYESSEGRMAVIHTEDTTGTGLVMRDSNNEASGTSLTRSSRSETLRSLQSIYEQESGSLS
RRRRVRFEIAEEERIDPQVRDELADLLDAKEAGVTYIIGHSYVKARKNSNFLKTFAIDYAYSFLRKNCRGPAVALHIPHI
SLVEVGMIYYV*
>Os07g32530/OsHAK14
METRSGGSGSASGGGGGGRMRLRKTESAEMRWVVSGGAYEEDEIESSDGGGGTPAAASGSRGGCSDSDDNYEEAEMLRQR
LVRTGPRADSLDVEAQDVAGMNRHQEITVGRSIVLAVQTLGVVFGDVGTSPLYAFDVMFNKYPITSKEDVLGALSLVIYT
LILIPLLKYTLIALWGNDDGEGGTFALYSLICRNARVSLLPNQLRSDTRISSFQLQVPSVELERSLKIKERLETSSMLKK
LLLMLVLFGTSMVIADGVVTPAMSVMSAVNGLKVGISSVNEGEVVMITVAVLIVLFTLQRFGSSKVALAVGPALFIWFCC
LAGIGIYNMKTYGSAVLQAFNPMYIYYYFERNPTQAWMSLGGCLLCATGSEAMFADLCYFSVKSVQLTFVFLVLPCLLLG
YLGQAAFLMENLTENQQVFFLSIPNQAFWPVVFIAILAAIIASRTMTTAIFSTIKQATALGCFPRLKIIHTSRSFMGQIY
IPMMNWFLLVSCLAFVTMFGSINEIGNAYGIAELGVMMMTTVLVTIIMLLIWQINIIVVLCFLTLSLGLELIFFSSVLGS
VADGSWVLLVFAAVLYLIMYIWNYGTKLKYETEVKQKLSMDLLMELGCNLGTVRVPGIGLLYNELARGVPGIFGQFLATM
PAIHSMIIFVCIKWVPVPVVPQNERFLFRRVCPKSYHMFRCIARYGYKDIRKEDYISFQQLLIESLEKFMRREAQERSLE
SDQYDGTDSEEEVASASSRALVGPNGSINSLGVPPAEAAGTTEHPTIGSSMSFDGSLDEAIDGRGSLDDELSFIHKAKES
GVVYLLGHGDIRARKESFFVKKLVINYFYAFLRRNCRRGIAALSIPPSRMMQVAMQYMV*
>Os07g48130/OsHAK9
MDPEFGRGMAPRKREPWRTTLLLAYQSLGVVYGDLSISPLYVYKSTFAEDITHSESNEEIFGVLSFVFWTLTLIPLIKYV
SIVLRADDNGEGGTFALYSLICRHANVSLLPNRQVADEELSTYKLEYPPEVANRSRIKEWLEKHKTLQTALLIMVMIGTC
MVIGDGVLTPAISVFSAVSGLELSLSRDQHEYAVIPITCVILVFLFALQHYGTHRVGFLFAPIVLAWLICMSMLGLYNII
HWNPQVYRALNPYYMLKFLRKTKKSGWMSLGGILLCMTGSEAMFADLGHFSYSAIQLAFTTLVYPALILGYMGQAAYLSK
HHTLNSTYQIGYYISVPESVRWPVLVLAILASVVGSQAIISGTFSIINQSQSLSCFPRVKVVHTSENIHGQIYIPEINWL
LMVLCIAVTVGFRDTKHMGNASGLAVITVMLVTTCLTSLVIMLCWHRSPALALVFFLFFGSIEVLYFSASLIKFREGAWL
PIMLALILMAVMFIWHHTTIKKYEFDLHNKVTLEWLLALGDKLGMVRVPGIGLVYTDLTSGVPANFSRFVTNLPAFHRVL
VFVCVKSVPVPHVLPAERYLVGRVGPAGHRSYRCIVRYGYRDVHQDVDSFEAELVESLATFIKLDALYHRCSDAGSGSEQ
LDDGRYERENALTVIGTNPLRRCLSYEASHDGVSSVDAARSPNGIVEVPAAAAAAPVTKKVRFVVEAASPEVEKGVVEEL
QELCEAREAGTAFILGHSHVQTKPGSSLLKKLAVGVGYNFLRRNCRGPDVVLRVPPASLLEVGMVYVL*
>Os01g70490/OsHAK5
MTEPLHTSSNGGAERGPNAAFESEKTLQTTTRLQRFDSLHMEAGKIPGGQSHTAKVGWATTLHLAFQSIGVVYGDMGTSP
LYVFSSTFTNGIKDTNDILGVMSLIIYTVVLLPLIKYCFIVLRANDNGDGGTFALYSLISRYARISLIPNQQAEDAMVSH
YKLESPSNRVKRAHWIKEKMENSPNFKIILFLVTILATSMVIGDGVLTPCISVLSAVGGIKESAKSLTQGQIAGIAIAIL
IVLFLVQRFGTDKVGYSFGPIILTWFIFIAGTGVYNLFKHDTGVLKAFNPKYIVDYFERNGKQGWISLGGVILCITGTEA
MFADLGHFNVRAIQIGFSVVLLPSVLLAYIGQAAYLRIYPEHVADTFYKSIPVAAAIIASQAMISGAFAIIAQSQILGCF
PRVRVIHTSTKFHGQVYIPEINYVLMVLCVAVTAIFQTTDKIGNAYGIAVVFVMFITTLLVTLVMVMIWKTSLLWIALFP
VIFGGAELIYLSSAFYKFTQGGYLPLVFSAILMFIMATWHYVHVHRYKYELRNKVSNNYVAELAVKQNLARLPGIGFLYS
ELVQGIPPILPHLVEKVPSIHSVLVIISIKYLPISKIETKERFLFRYVEPKEYRVFRCVVRYGYNDKVEDPAEFESLVIE
NLKQFIHEESLYSQSSHSLEGESIKEIGGVTDPTSEVQDAMSSRNNSDQHTTEPRNGCMDEIQSIHKEMGNGVVHLLGET
NVVAEPNADFLKKIIVDYVYNFIRKNFRQPEKITCVPHNRLLRVGMTYEI*
>Os01g27170/OsHAK3
MPVADCESGLSPADVTGAGAANGNPGHWRSYYRHVLLLAYQSCGVVYGDLSTSPLYVYKSTFIIGSLRRFQDEEIVFGVF
SLVFWTLTLIPLLKYVFIVLAADDNGEGGTFALYSLLVRHAKFSLMPNQEAADEELTSYYRPGYAPQETPILTALRRFLE
NHRKSRTFLLVTVLFGASLVIGDGVLTPPMSVLSSFSGLQVHSTALTSGEVEILSCTVLVCLFMVQHWGTHRVAFLFAPV
VIVWLLLLGALGVYNIVVWNPRVLRALSPYYLVRFFQHTGKDGWISLGGILLSMTGTEAMYADLGHFTAASIRVAFVGLI
YPCLVLQYMGQAAFLSKSPHCDIHFVFFESIPTGIFWPVLVIATLAAIVGSQAVISATFSIVRQCTALGCFPRVKIVHTS
RRIHGQIYSPEINWILMLLCIAVTMGLRDTTLIGNAYGMACAGVMLVTTLLMALVIVFVWQYSCLVAALFLVAFGVVEAV
YLSAALMKVPQGGWLPLVLSLVFVAVMYVWHYGTRRKHQFDVQNKVSLRWIHALGPSLGIVRVPGIGIIYSELATGVPAI
FSHFVTNLPAFHQVLVFICVKAVPVPHVRDEERHLVGRIGPREFRMYRCVVRHGYKDVLAEDTDFENDLVLRIAEFVQME
ADFDQRCSISDDGVVASVEVEGRMAVVPRPSDLARTGLLMREPGEEESVVARAAAAAKPESLIHSMHTMHEAESPGFASR
RRVRFEVANQHTDPRVKEELSALVEAKHAGVAYIMGHSYIKARKSSSVFKKFAVNVAYAFLRKNCRGPGLVLNIPHISLI
EVGMIYYV*
>Os01g70940/OsHAK2
MDAEAGVGGADQLPWRQHYRNLLLLAYQSFGVVYGDLSTSPLYVYKSTFSGRLRRYQDEQTVFGVLSLIFWTFTLIPLLK
YVTIVLSADDNGEGGPFALYSLLCRHAKLSFLPNQQSADEELSTYYRNGFTSRHGSLPWLRRFMEKHKNARTVLLLIVLC
GASMMIGDGILTPAISVLSSMSGLKVRATGLHDRSVVLLSCIVLVGLFALQHRGTQKVAFMFAPIVVIWLFCIGGIGLYN
IIHWNPRIYQALSPYYIVKFFRTTGKDGWIALGGILLSMTGCEAMFADLGHFTSASVRLAFITIIYPCLILQYMGQAAFL
SKNILDMPTGFYDSIPGPIFWPVFVVATLAAVVGSQAVISATFSIVKQCHSLGCFPRVKVVHTSRWIYGQIYIPEINWIL
MVLCVAVTVAFRDITLIGNAYGVACMTVMFVTTFLMALIMIFVWQKNIIFALSFFLLFGSVEVVYLSSSLMKVTQGGWVP
LVLALIFMSVMYIWHYGTRKKYQYDLQNKVSMRYILSLGPSLDVVRVPGIGLIYTELVTGVPNIFTHFTTNLPAFHEVLV
FLCVKSVPVPYVSPDERYLVGRIGPRAYRMYRCIVRYGYKDVQRDDDNFENMLVMNIGKFIMMEAEDASSSASYDTANEG
RMAVITTSDDYDSPLAVRDSNDLADSMTMRSTKSESLRSLQSSYEQESPNVSRRRRVRFELPEEDDMDQQVKDELLALVE
AKHTGVTYVMGHVYIKARKNSSFFKRFAIDVGYSFLRKNCRGPSVTLHIPHISLIEVGMAYQV*
>Os01g70660/OsHAK6
MVPPGNGNGAAAAAGNDVILELSTPGDDWSHELQGDDVEANGGGNGDAPPRRTFSFGQAYKTRHRQPQVFTVWQTLMLGY
QSLGIVYGDLGTSPLYVFPSVVLPDADATDFLGILSLIIWTLTLMSLVKYALIVLKADDHGEGGTFALYSLLRQHVNFKG
NIPVPLTRLESDVHLKFHSKRRSRPSRLQLFLENSPKAQLAITIIVLIGTCMLIGDGALTPAISVLSAVQGIQSRSSHIK
QKHVVVLSAVILVLLFLVQRFGTSRVSFTFSPIMLLWFASIAGIGVYNIVMHYPPVLKAVSPHYIYYYFAKNKRVGWEQL
GAVILCITGAEAMFADMGHFNKSSIQVAFSTAVFPSLILAYSGQAAYLIKNPGDLSTAFYSSVPAPLFWPMFVVSTLAAI
VASQSLISASYSIIRQSIALGCFPRTTVKHTSDKYEGQVYCPEINYVLMVVCVLITVGFQGGPEIGRAFGVAVIWVMLLT
TTLMTVVMVVIWEVNGALAGGFFVFYLAIEGTYMTSLMTKVPQGGWVPFAITVAFLSVTLSWTYGRKKKREYEARHAVGD
GEFAGIVSRSARVPGMCLFCTDLMDGVPPIVRHYAANTGSLRELLLFVTFRTLPVRTVLAGERFLVAREGARAGVYRCIA
QYGYMDEQDMVGDDFVRAAVAALVEVAAAAAEADSGEEEAEMIGRAPASGVSYVIGRTVLRMRRARNWPKRFVINELYRF
LQKNFRSNVSTLKLDHAKTLQVGMIYEI*
>Os03g37840/OsHAK16
MAQQQAGARGSKLEIVAARGGSGGSSSAGDAEAPPLDVLRQDSLYRDATRPAHGHHGQESWMRTLRLGFQCVGILHADLG
TSPLYVYQNTFKYGIKHEDDIIGVLSLIIYSFVLFTMVKIVFIALHANDDGDGGTFALYSLISRYAKVCLIPNQQAEDEL
VTRYNDHGKPPATLRRAQWMKSQLEKKPAKIAVFFLTIFATALAISDCVLNPSVSVLSAVNGLKLRAPHLTTDEVVWITV
GILVVFFAVQRFGTDKIGYTFAPVVVVWLLLISGIGIYDLVKYDVGVLRAFNPKYIIDYFRRNKKDGWVQLGEVLLTFTG
TEALFADLGYFSIKSIQLSSTFVLLPSVLCTYIGQAAYLRKHMDQQHIQNAFFNSIPRPLFWPMFVLAIMTSVIGCQAMV
SCAFATMSHLQTLNCFPRIKILHTSRRYSGQLYSPEVNFFLCLLSCVITLSFRTTGFIVKAHEICVVLVMVITTILMTIV
MLLVWKVNIWWIVLFFVVFMSTETVYLSAVLYKFTKGPYMPLAMSAVLMVIMFVWHYVHVKRYKFELEHTVSPNKVRELL
ERRDLKRVPGVGLFYTELVQGIPPIFPHLIEKIPTIHSVIVFISMKHLPIPHVDVSERFLFRQVEPKECMVFRCVARYGY
RDTLEMADDFVTTLVEYLQYYIRDLNLYNTVEPLKMSCPSIRIDSFSWDRRPSGHGIYAEEMLTPIQSFSELTMHPVGMS
SRLAQFQTTKMSLEEMLKIEEDQKLIQREVDNGVVYILGESEVVAKPHSNLLKKVVVNYIFNFLRKNSRKGEKMLSIPRR
KLLKVGITYEI*
>Os03g37930/OsHAK21
MDPGVEKKKQQMELVDVESGGLPVERQDSLFREAVRAEHAGAAHWDEQDSWGRTMSLAFQCVGILYGDIGTSSLYVYSST
FEHGIGHPDDVVGVLSLIVYSFMLFTVIKIVFVALHANDHGDGGTFALYSLISRHAKVSLIPNHQAEDELISGYSSSGKP
SATLRRAHWLKQLLEASKAAKISLFLLTILAIAMVISDAVLTPPISVLSAVGGLREKVPHLTTDQIVWITVAILVVLFAI
QRYGTDKVGYSFAPIILLWLLLIGATGLYNLIKHDISVLRAFNPKYIIDYFRRNKKEGWVSLGSILLCFTGSEALFANLG
YFSIRSIQLSFSFALLPSVLLTYIGQAAFLSKNPKNVANTFFAATPISLFWPTFIMAIAASIIGSQAMISCAFATVSHLQ
SLSCFPRVKILHTSKRFPGQLYIPGVNFLLCVAACVVTVSFKTTVIIGKAHEICVILVMIITTLLMTIVMLLVWKINILW
VALFFITFTSTEAVYLSSVLYKFTHGPYVPVAMSVVLMVVMIVWHYVHVKRYKYELEHTVSTDKVKEMLESHDLKRVRGV
ALFYTELVQGIPPIFPHLIEKIPTIHSVLVFISIKHLPVPHVDTSERFLFRQVELKDYKVFRCVARYGYRDSLEEAKDFV
VTLLENLQDYIRDVNLYTDEPHTISAHSSCNHSFSREKPSGRYAVHAEDMLTPIESFSEITALSNYGSDRLPHFKASKMN
MEELAKIEQEQMFIEKEMEKGVVYILGETEVVVRPHSSLLKKIVVNYVYSFLRKNFVQGQKMLFIPHRQLLKVGISYEI*
>Os03g37830/OsHAK27
MGDDVLGRGSRRDQEIVLVDIVDDDDHDDVPAVRRQDSLYVDATRAGGANHRGGQEESWARTLKLAFQCVGILYGDIGTS
PLFVYSSTFKDGVRHPDDLLGALSLIIYSFALFTIVKYVFIALRANDDGDGGTFALYTLISRHAKVSLIPNQQAEDELIS
KYNTGKPQATLRRARWMKELLETNRAVKIWLFLLTILATAMVISDAVLTPAISVLSAVGGLKEKAPNLTTDEIVWITVAT
LVVLFAIQRFGTDKIGYLFAPIILLWLLLIGCVGIYNTIKFDTGVLRAFNLKYIIDYFRRNKKDGWISLSGILLCFTGTE
ALFSDLGYFSIRSIQLSFSFGLVPSVLLAYIGQAAYLREHPEHIANTFYRSTPNVMFWPTFILAVAASIIGSQAMISCAF
ATISHLQTLNCFPRVKILHTSRQYSGQLYIPEVNFLLCVGACLVTIGFKTTVIIGEAHAICVVFVMIITTLLLTIVMLLV
WKVSIWYVALFFIVFMSSESIYLSAVLYQFVHGEYVPVAMSVFLMIVMTVWHYVHVKRYEFELEHTVPRDKVKELLERRD
IQRVPGVGLFYTDLVQGIPPVFPHLIEKIPSIHSVLIFVSIKHLPIPSVDRSERFIFRHVDKEEYKVFQCVARYGYRDPM
EEAKDFVDALTENLQYYIRDVNFYTTGGDQHIFRSTSYASSIAESFASYEKHSGHAVYAEEMLTPAESFSEHTKQLSGRS
KHFKQFQVENMNMQKMEKVQQEQQAILREMENGVVYILGESDIVASPHSSLLNKIIVNYIYSFLRKNCRNGEKMLSIPRS
QVLKVGIAYEI*
>Os03g21890/OsHAK8
MDLEFGRGMRSPQRDSWKTTLLLAYQSLGVVYGDLSISPLYVFKSTFAEDIQHSETNEEIFGVLSFVFWTLTLIPLIKYV
SIVLRADDNGEGGTFALYSLICRHANVSLLPNRQIADEELSTYKLECSSERTDKSCIKVWLEKHKKLHTALLIMVLIGTC
MVIGDGVLTPAISVFSAVSGLEFSLSKDHREYAVIPITCVILAFLFALQHYGTHRVGFLFAPIVLAWLICMSALGLYNII
HWNPHVYQALNPCYMFKFLKKTRKYGWMSLGGILLCMTGSEAMFADLGHFSYSAIQLAFTSLVYPALILAYMGQAAYLSK
HHDFYSNSQVGFYIAVPDKVRWPVLVLAILASVVGSQAIISGTFSIINQSQSLSCFPRVKVVHTSDKIHGQIYIPEINWL
LMILCIAVTVGFRDTKHMGNASGLAVITVMLVTTCLTSLVIMLCWRRPPVLALCFLLFFGSVEALYFSASLIKFLEGAWL
PILLALFLMAVMLVWHYTTIKKYEFDLHNKVTLEWLLALGDKLGMVRVPGIGLVYTDLTSGVPANFSRFVTNLPAFHQVL
VFVCVKSVPVPYVFPAERYLIGRVGPPGHRSYRCIVRYGYRDVHQDVDSFETELVESLATFIKLDASYRCSDASGGGGDH
EPEEERGTRLAVIGSSHASYDIQDSVQHSSAASVETTTTRRRSGGGDDDGSPGGGGGRAKQVRFFIDSHVASPEAADNKQ
VAEELEALAAARDAGTAFILGHSHVQCKPGSSLLKRLAVDVGYNFLRRNCRGPDVALRVPPASLLEVGMVYVL*
>Os02g31940/OsHAK20
MSVQEDDDAAGPEVDRLRRHDSFYGDAEKVSNDKSHGTGENWARTLQLAFQSIGVVYGDVGTSPLYVYSSTFPDGVKHPD
DLVGVLSLMLYTLILIPMVKYVFIVLYANDNGDGGTFALYSLISRHAKIRMIPNDQTEDANVSNYSIEAPSSQLRRAEWV
KQKLESSNAAKIALFTITILGTSMVMGDGTLTPAISVLSAVSGIREKAPSLTQLQVVWISVPILIVLFSVQRFGTDKVGY
SFAPVISVWFVLIAGIGAYNLAVHEITILRAFNPMYIIDYFRRNGKEAWVSLGGAVLCITGTEAMFADLGHFNIRAIQLS
FTCVLFPSVALCYMGQAAYLRKFPEDVGDTFYKSLPAPLFWPVFVVAIMAAIIASQAMLSGAFAILSKALPLGCFPRVEV
VHTSNKYEGQVYIPEVNFLIGVASVAITVAFQTTANIGNAYGICVVMVFSITTHLMTVVMLLIWKVRLPFIAAFYVVFTF
TEFLYLSSILSKFAEGGYLPFCFSLVLMALMATWHYVHVKRYWYELDHIVPPDEMAALLARRDVRRVPGVGLLYTELVQG
IPPVFPRLVDKIPSVHAVFVFMSIKHLPIPRVAPAERFIFQRVGPDAGHRIFRCVARYGYTDPLEGAKEFAAFLLDRLKV
FVYEEAVFACQCAEDGGGGGGGDDDGVLRRAEEMAAEEKRLIDAEAERGLVYLMGEANVEAAPGSSLMKQIVVNYVYTRL
RKNLREEHKALSIPKDQLLKVGITYEI*
>Os02g31910/OsHAK19
MSVQEDGAARPEPDVLRRHDSLYGDAEKVSNNKRHGAGGSWARTLQLAFQSIGVVYGDVGTSPLYVYSSTFPNGIKHPDD
LVGVLSLILYTLILIPMVKYVFIVLYANDNGDGGTFALYSLISRHAKIRMIPNDQTEDANVSNYSIEAPSSQLRRAEWVK
QKLESSNAAKIALFTITILGTSMVMGDGTLTPAISVLSAVSGIREKAPNLTQSQVVWISVAILFVLFSMQRFGTDKVGYT
FAPVISVWFLLIAGIGMYNLTVHEITILRAFNPKYIVDYFRRNGKEAWVSLGGVVLCITGTEAMFADLGHFNIRAIQLSF
TCVLFPSVALCYMGQAAYLRKFPENVGDTFYRSIPAPLFWPVFVVAIMGAIIASQAMLSGAFAILSKALSLGCFPRVEVV
HTSNKYEGQVYIPEVNFLIGAASVAVTLAFQTTANIGNAYGICVVTVFSITTHLMTVVMLLIWKVRLPFIAAFYAAFGLA
EFLYLSSILSKFAEGGYLPFCFSLVLMALMATWHYVHVKRYWYELDRVVPAAETTALLARRDVRRVPGVGLLYSELVQGI
PPVFPRLVDKIPSVHAVFVFMSIKHLPVPRVAPAERFIFRRVVGADAGAGHRLFRCVARYGYTDQLEGAKEFAAFLLDRL
KVFVHEESVFACSRGDNDDDDAMRRAQAMAEEEKRVIDAEAERGVVYLMGEANVTAAAGSSVMKRIVVNYVYTLLRKNLR
EGHKALSVPKDQLLKVGITYEI*
>Os02g49760/OsHAK25
MDLEAAHGAAAAPGKQRRRRARESWGASLLLAYQSLGVVYGDVATSPLYVYKSAFAGDDIQHSAGNEEIYGVLSFVFWTL
TLISLVKYVLIVLRADDGGEGGTFALYSLICRHVRAGLLPGGAGDELAVGGRRDARAMSRLRAMLERYRVLQRLLLLFAL
LGTCMVIGDGVLTPAVSVYSAVSGLELSMEHEHHKYVQLPVTCAILIGLFALQHYGTHRVGFIFAPIVCVWLLCISAIGV
YNIVHWNHHVYRALSPYYMYQFLKKTQTGGWMSLGGILLCVTGSEAMYADLGHFSQSSIKIAFMSVVYPALVLAYMGQAA
YISQHHSFENAYHIGFYVSVPEKLRWPVLVIAILAAVVGSQAVITGTFSIIKQCSSLSCFPGVKIVHTSSTVHGQIYIPE
INWILMILCLAVTLGFRNTKHLANAQGLAVITVMLVTTCLMSLVIVLCWNKSIFLALGFLIFFGTIEVLYFSASLVKFHE
GAWVPITLSFIFMIVMCVWHYGTIKKYEFDFQNKVSVNWLLNLGPSLGIVRVRGIGLIHTELVSGIPAIFSHFVTNLPAF
HQVLVFLCVKSVPVPHVQPEERFLVGRIGPKEYRLYRVIVRYGYRDVQKDDIEFEKDLVSSIAEFIRSGDSHHNGVLEDT
DKSCEKLSSISNGIPLWMEDGEVDASASPHKETDTQIISPNRKKARFVLPKNAQVDSEVRRELQELMDAREAGMSFILGH
SYMKAKSGSSFIKRIVINFFYEFLRRNSRGPSYAATIPHASTLEVGMVYQV*
>Os09g38960/OsHAK18
METRTNEYSRKGAMWELERNLDQPMDAEAGRLRNMYREKTYPTILLLRLAFQSLGVVFGDLGTSPLYVFYNIFPHGIEDT
EQVIGALSLIIYSLTLIPLVKYVFIVLRANDNGQGGTFALYSLLCRHAKINIIPNQHRTDQDLTTYSRRTYEEKSLAAKI
QRWLEGHQFRKNLILILVLFGTCMAVGDGILTPAISVLSATGGIQVEEGRMRNDVVVIISVLILIGLFSMQHYGTDKVSW
LFAPIVFVWFILIGILGAVNICKYDHSVLKAFNPVYVYRYFKRGKTSWTSLGGIMLSITGTEALFADLSYFPVQAIQIAF
TVVVFPCLLLQYTGQAAFIAANTNQVSHAFYISLPAPILWPAFAVATAAAIVASQATISATYSIIKQALALGCFPRVKII
HTSKKYLGQIYSPDINWILMVFCIAVTAGFKNQSQIANAYGTAVIMVMLVTTFLMIPIMLLVWRSHWTLVVAFTVLSLLV
EIPYFSAVVRKIDQGGWVPLVFAAGFMIIMYVWHYGTLKRYEFEMHSKVSMAWILGLGPSLGLVRVPGIGLVYTELASGV
PHIFSHFITNLPAIHSTLVFVCVKYLPVYTVPPDERFLVKRIGPKNFHMFRCVARYGYKDIHKKDDDFEKMLFDSLILFV
RLESMMEEYSDSDEYSTLMMSLPNNPGISNGGVTTTGTNNVMEVMSCTSTHDSIVPVNSRSDDTGSSQVMPASGQMAFQS
VGDEIAFLNACRDAGVVHILGNTVIRARRDSGFVKKIVINYMYAFLRKICRENSAIFNVPHESMLNVGQVFYV*
>Os09g21000/OsHAK23
MDDDDSGIQEEPAPPPPPPPPPPPPPPLRRLLTATRSGGSRWVDGSEVGSSESAPWSLDGDRSLRLSVDSAASAGGASGG
GGGGGPLSRASSGAFRRRFGKQPRRVDSLDVEAMSVRGAHGHSSKEISMLSTVAMAFQTLGVVYGDMGTSPLYVFSDVFS
KVPIKSEVEILGALSLVMYTIALIPFAKYVFIVLKANDNGEGGTFALYSLICRYAKVSLLPNQQRVDEDISSFRLKLPTP
ELERALSVKESLEKNPVFKNILLFLVLMGTSMVIGDGILTPSMSVMSAVSGLQGRVPGFGTDAVVIVSILFLVLLFSVQR
FGTGKVGFMFAPILALWFINLGTIGIYNLAKYDISVVRAFNPVYIYLFFQTNGIKAWSALGGCVLCITGAEAMFADLGHF
SVKSIQVAFTAVVFPCLLIAYMGQAAYLMKYPFAVERIFYDSVPEILFWPVFVIATLAAMIASQAMISATFSCIKQAMAL
GCFPRIKIIHTSKKVMGQIYIPVMNWFLMVMCIIIVATFRSTNDIANAYGIAEVGVMMVSTALVTLVMLLIWQTNLFLVM
CFPVIFGSVEFVYLTAVLSKIQEGGWLPLAFSSLFLCIMYTWNYGSVLKYQSEMRGKISLDFILDLGSTLGTVRVPGIGL
VYNELVQGIPSIFGHLLVTLPAMHSTIVFVCIKYVPVPYVPFEERFLFRRIGQKDYHMFRCVARYGYKDVRKEEHGFFEQ
LLVETLEKFLRKESQEMALEASAMAVERDDVSVVSDIPSSPVEAGDLHVPLLSDQRLGDGTQTFITEGNTPVLPTSSISE
EDPSLEYELESLREAIASGFTYLLAHGDVRARKESFFTKKFIINYFYAFLRRNCRAGTATLKVPHSNIMRVGMTYMV*
>Os07g01214/OsHAK22
MSRRMARGGRARCVWPSSASASSTATSAPPHSTSTPPPSTAASATPTTSSASSPSSSTAS
SSSPSSSTSTSPSAPTTTETAALSPSTPSSPATPRSASSPTSRPRTSSTSTSASPPRSAA
PPSSASPPPPRSAPSGSRTSSRTAAPSASPSSSSPSSPPPWSSATPASRPPSPSSPPSVA
SRTRRHTSTLVVWVTVGILVMLFAVQRFGTDKVGYLFAPVVLLWLLLIGGVGVYNLAAHD
VGVLRAFNPKYILDYFRRNGRHGWVSLGGVLLCFTGTEALFADLGCFSIRSIQLSFAFGL
VPAVLLAYAGQAAYLRVYPDHVGDAFYASTPQVLFWPTLVLALAASVVGSQAMISCAFAT
ISHSQAMGCFPRVKVVHTSRQYQGQVYIPEINLLLGAAACVVTVAARDTVVIGEAHGICV
VLVMLITTLLLTVVMVLVWRVNIGWVLVFACVFASTESVYLTSVLYKFAHGGYIPVAMSA
VLMGVMGVWHYVHVRRYKYEMERTVSTERVRELVSRRELQRVPGVGLFYTDLVQGIPPVF
PHLIDKIPSIHTVLLFVSVKHLPVPHVDPSERFLFRQVEPQEHKLFRCVARYGYRDRLED
ARDFVANLVERLQYYVRDVNLYGAAANNKVSYPSSRCDSMGIPKSASYAERLQLQRARSV
AMLHSHSQHQQQPLPQQLGQLLQYSASTGEQQRRSVYAEEMLTPAESFSEMGTMAASGRQ
LMAVAVKMSLEEMARIEEEQRFIQREMEKGVVFILGESEVVARPHSSLLKKLVVNYAYSF
LRRNCRQGDKMLAIPRSQLLKVGMSYEI
>Os09g27580/OsHAK17
MWFIALLRCVPNRNLKYHLCVLQFILMFSLNSEQDSNVWKDLFLAYKTLGVVFGGLVTSPLYVYPSMNLSSPTEADYLGI
YSIMFWTLTLIGVVKYVCIALNADDHGEGGTFAMYSLLCRHADIGILPSKRVYAEEDPLLHSQSAIARRPSRLGKFFEQS
ITARRVLLFVAVLGMCMLIGDGILTPAISVLSAIDGIRGPFPTVSKPVVEALSAAILIGLFLLQKYGTSKVSFLFSPIMA
AWTFTTPIIGLYSIVHYYPGIFKAISPYYIVHFFLRNKRQGWQLLGGTVLCITGAEAMFADLGHFSKKAIQIAFLSSIYP
SLVLTYAGQTAYLINNVNDFGDGFYKFVPRPVYWPMFVVATLAAIVASQSLISATFSVIKQSVVLDYFPRVKVVHTSQHK
EGEVYSPEINYILMVLCVGVILGFGGGKAIGNAFGVVVIMVMLITTVLLTLVMIIIWRTPLVLAGLYFVPFFIMEGAYVS
AVFTKIPEGGWLPFAVSITLAMIMFGWYYGRQRKFEYEMTNKVSLEHLGELLARPEVQRVPGLCFFYSNIQDGLTPILSH
YIKNMSSLHTVTIFVTLRSLLVAKVDQSKRILINRLGPNGVYGCTVQYGYADNLSLEGGDDLAAQVTSCLQWHIQMDTDG
RRSPEEEMAQLEAARLAGVVHVRGKMRFYVGEDAGWFDKIMLGFYEFLHGICRSALPVLGMPLQQRVEIGMLYKV*
>Os06g42030/OsHAK10
MKSPSPVDPESPSSPDCKGGSSSKRRRLPWRMTMSLAYQSLGVVYGDLSTSPLYVYKAAFAEDIQHSETNEEILGVLSFV
FWTLTLVPLLKYVCVVLRADDNGEGGTFALYSLLCRHARAALLPPGGGGGGGEPGDEDQFLDAGADKKAAANGNALALSG
RGGGGGAAAGVRRLLERHKVLQRVLLVLALVGTCMVIGDGVLTPAISVFSAVSGLELSMEKHQHKYVEVPIACFVLVCLF
CLQHYGTHRVGFLFAPIVITWLLCISMIGVYNIVHWEPNVYRALSPYYMYKFLKKTQRGGWMSLGGILLCITGSEAMFAD
LGHFNQLSIQIAFTCMVYPSLILAYMGQAAYLCKHHIIESDYRIGFYVSVPEKIRWPVLAIAILAAVVGSQAVITGTFSM
IKQCTALGCFPRVKIVHTSDKVHGQIYIPEINWILMILCLAITIGFRDTKHLGNASGLAVITVMLVTTCLMSLVIVLCWH
KSIFLAFGFIIFFGTIEALYFSASLIKFREGAWVPIVLAFIFMAIMCIWHYGTIKKYEFDLQNKVSINWLLGLSPNLGIV
RVRGIGLIHTELDSGIPAIFSHFVTNLPAFHQVLIFLCIKNVPIPHVSPEERFLVGRIGPKEYRIYRCIVRYGYHDVHKD
DQEFEKELVCSVAEFIRSGAAAAADAAASSKPKNVCGGGAEESEKEEEERMSVIPSGSIRMMEEDGGAGAPSSEDTVGGS
GSGSGRGSSRGGGGAREIMSPSPSPPPVVVAPRKRVRFVLPAASPRPDAGVREELQELMDAREAGMAFILGHSYVKAKSG
SSFFRRLVINFCYDFLRRNSRGPNYAVTIPHASTLEVGMIYYV*
>Os06g45940/OsHAK13
MDVEGGGGGGGGAPPRGRNSWGWQKGTLLLAYQSFGVVYGDLCISPVYVYKNTFSGKLRLHEEDEEILGVLSLVFWSLTL
IPLLKYIILVLGADDNGEGGTFALYSLLCRNSKMGLLNNMRANHGSLSAYNKEEPCKESRNSMLIKAFFEKHYSLRVVLL
LFVLMGTSMVIGDGVLTPTMSVLAAVSGLRIKFPELHENYTVLLACVILIGLFALQHYGTRRVGFLFAPILISWLTCIGG
IGIYNIIKWNPSVIRALSPYYIYNFFRKAGKDGWSSLGGIVLCLTGAEAMFADLGHFSKLSLRLGFTIVVYPCLVLAYMG
EAAYLSKHREDLQSSFYKALPDRVFWPVLFIATLATAVGSQAIISATFSIISQCRALGCFPRIKVVHTSSHVHGQIYIPE
VNWVLMSLCLAVTIGFRDTEMIGNAYGLAVILVMCATTCLMFLVITTVWNRWVVWAAAFTVVFGSVELLYLSACLAKVPH
GGWLPLLLSLTTLLVMSTWHYGTAMKQQHEVQNKVCLDHFLGLSSGIGLVRVPGVGFVYSSTTNGVPPMFAHFVTNFPAF
HRVLIFVSLQTLAVPKVSPEERFLVGRIGSPANRLFRCIVRYGYKEGRWDHFNFENQLLMKVVEFLRHQDGSGGGGGDRM
SAAASGEDEAMSVIPATSSSGGSNQHAFDAGTTTSSCEIDATAGGGGRRKVRFDNDGGGGGEEEEEAAEVKELMEEKEAG
VSYMIGHTCVFAHESSSAVKKFAVNVVYGFLRRNSRRPAVVLGIPHTSLIEVGMAYRV*
>Os06g15910/OsHAK24
MDVEGGGAAARRKGGWWWWREEAVLAYQSLGVVYGEVAAAPLYVYRSAFAGGDIEHSAGNEEIYGALSLVFWTLTLVPLA
KYVLLVLRADDAGEGGTFALYSLICRRVRAGLLPPCAAAAAGEELDAAGAAAAPVSAVRAALERHRVLQRLLLLLALLGT
CMVIGDGVLTPAVSVFSAVSGLELSMDKDQHKYILLPITCVILVCLFALQHYGTHRVGFLFAPIVCLWLLCISIIGVYNI
IHWNPHVYQALSPYYMYKFLRKTQTGGWMSLGGILLCVTGSEAMYADLGHFTQNSIKMAFTLLVYPALVLAYMGQAAYIS
RHHNFEDGSHIGFYVSVPEKIRWPVLGIAILASVVGSQAIITGTFSIIKQCSSLNCFPRVKIVHTSSTVHGQIYIPEINW
ILMILCLSVTIGFRDTKHLTNAQGLAVITVMLVTTCLMSLVILLCWNKSIVYALSFLLFFGAIEVIYFAASLVKFHEGAW
VPVTLSFIFMMVMCVWHYGTKKKYEFDVQNKVSISWLLNIGPSLGIVRVRGIGLIHTELMSGIPAIFSHFVTNLPAFHQV
LVFLCIKSVSVPHVQPEERFLVGRIGPKKYRIYRVIVRYGYRDVQKDDVEFEKDLVSSIAEFIRCADSNQNSFMDGASHS
CEGLSFISKGLPLEEEEGEFDGSDSTGSSAHKEINPNTTAPKPKRVRFALPKDTKIDREVRGELQELMEAREAGMSFITG
RSHMKAKSGSGLIKQIVINFGYEFLRRNSRGPAFAVNLPHVSTVEVGMICLV*
>GRMZM2G093826_P01/ZmHAK1
MSLEVDNPAGGAGGGGESANRLSLKRHDSLFGDAEKVSGGKYHGSEGSWARTLHLAFQSVGIIYGDIGTSPLYVYSSTFP
DGIKYNDDLLGVLSLIIYTLIIIPMLKYVFVVLYANDNGDGGTFALYSLISRYAKIRLIPNQQAEDAMVSNYSIEAPTSQ
LKRAQWFKQKLESSRAAKILLFTLTILGTSMVMGDGTLTPSISVLSAVSGIKEKAPNLTQTQVVWISVAILFLLFSVQRF
GTDKVGYTFAPVISVWFVLIAGIGLYNLVVHDVGVLRAFNPWYIVQYFKRNGKEGWVSLGGVILCVTGTEGMFADLGHFN
IRAVQISFNGILFPSVVLCYIGQAAYLRKFPENVGDTFYKSIPAPLFWPTFIIAILAAIIASQAMLSGAFAILSKALSLG
CLPRVQVIHTSKKYEGQVYIPEVNFMMGLASIIVTIAFRTTTSIGNAYGICVVTTFSITTHLMTVVMLVIWKKHIVYVLL
FYVVFGLTEMIYLSSILSKFIQGGYLPFCFALVLMTLMATWHYVHVKRYWYELDHIVPTNQMTALLEKNDVRRIPGVGLL
YTELVQGIPPVFPRLIKKIPSVHSIFLFMSIKHLPIPHVLPAERFLFRQVGPREQRIFRCVARYGYSDALEEPKDFASFL
ADRLKMFIQEEVAFAQNDAENDDEAATDHQAPPRPPRRSTGSVVHSEEAIQSRGSTHSGRITFHASQTAEEEKQLIDREV
ERGVVYLMGEANVSAGPNSSVLKKIVVNYIYTFLRKNLTEGHKALAIPKDQLLKVGITYEI*
>GRMZM2G409771_P01/ZmHAK22
MPQQAVLVGLTAGMVAAEGKAAGNKTMMQKQQASSCCSDRDQDMADLELALEAVVPVSVQRQDSLYRDATRAGGGGQQQH
EGWARTLRLAFQCVGVLYGDIGTSPLYVYSSTFAGGIRDTDDLLGVLSLIIYSFLLFTIIKYVYIALRANDDGDGGTLAL
YSLISRHAKVSLVPNHQPEDELQTTDAAAAVLGKHGSVRRRTVQLAASHGREQRAVWVKELLETSKPVRISLFFLTIVAT
AMVISDACLTPAISVLSAVGGLKEKAPNLTTGTAGARPRVRTPDRVDHCGHPGASVRRAALRHPQGGLPVRPRLLLWLLL
IGGVGVYNLLRHDVTVLRAFNPKYILDYFRRNGRDAWVSLGGVLLCFTGTEALFADLGYFSIRSIQLSFGFGLVPAVLLA
YIGQAAFLRRYPEQVSNAFYQSTPESIFWPTFVLALAASVIGSQAMISCAFATISHSQALGCFPRVKVLHTSRQYRGQLY
IPEVNLLLALVACVVTLASKTTAVIAEAHGICVVLVMLITTLLLTLVMLLVWRVNAACVALFFAVFAAAESVYLSSVLYR
FAHGGYIPVAMSAVLVAVMVLWHYVHVKRYKYELERTVSHESVVRDLLPRCRTVPGVGLFYTDLVQGIPPVFPHLVDKIP
SIHAVLLFVSVKHLPVPHVDATERFLFRQVASSSESDTAAGPRVFRCVARYGYRDLLEEASDFAGSLVERLQYYIRDVNL
YGVEHQQPGAKVSYPSSRCDSMILMARQRSSVMMLRQSSAASYYSSYAAAAETQQLQLARARSTSGAGGILLHSASERAE
QLARARSTGIFAEEMLTPAESFSELSRMGSIGGGGMQAVKISLEEMARIEEEQRFIEREMEKGVVYILGESEVVARPHSS
LLKKLLVNYAYAFLRNNCRQGEKMLAIPKSQLLKVGMSYEI*
>GRMZM2G005040_P01/ZmHAK11
MSSMASLSESELTNRGSMWELDQNLDQPMDEEAGRLKNMYREKKFSSALLLRLAFQSLGVVFGDLGTSPLYVFYNIFPRG
IGEGEDEDVIGALSLIIYTLTFIPLLKYVFVVLRANDNGQGGTFALYSLLCRHAKINTIPNQHRTDEELTTYSRQTYEEN
SVAAKIKRWIESHAYKRNILLVLVLIGTCTAIGDGILTPAISVLSASGGIRVQNQNMSTDVVVLVAVVILIGLFSMQHYG
TDKVGLLFAPIVLLWFILIGSVGAINIHKYNNSVLRAYNPISIYRFFQRRRNYDIWTSLGGIMLSITGTEALFADLCHFP
VLAIQIAFTLIVFPCLLLAYTGQAAYIISNKTHVADAFYRSIPDAIYWPAFVIATAAAIVASQATISATYSIIKQALALG
CFPRVKIVHTSKKFLGQIYMPDINWILLVLCIAVTAGFKNQSQIGNAYGTAVVIVMLVTTFLMVPIMLLVWKSHWILVVT
FIVLSLMVEVPYFVACILKIDQGGWVPLVVATAFFLIMYVWHFCTVKRYEFEMHSKVSMAWILGLGPSLGLVRVPGIGFV
YTELASGVPHIFSHFITNLPAIHSVVVFVCVKYLPVYTVPTEERFLVRRIGPRSFHMFRCVARYGYKDLHKRDEDFEKVL
FDCVLFFVRLESMMEGYSDSDEFSVPEQAPGIGRAAFLSVGERTCATVCSSGDLSFSSQDSVVPAAAQSSRAPTGLRVLH
YSASASAAGQGSSGGTVGDELEFLNRCKDAGVVHILGNTIVRARRDSGVVKKLAVDYMYAFMRRVCRENSVIFNVPHESL
LNVGQIFYI*
>GRMZM2G395267_P01/ZmHAK20
MALETDKRNSREAKKVGGNFQRHDSLYGDAERVSDTGYVVSECCGLDTHTYYMRQDSWARTLHLAFQCIGVIYGDIGTSP
LYVYASTFTSGISNVDDLYGVLSLILYSLILLPMIKYVFIVLYANDNGDGGTFALYSLISRYAKVSLIPNQQAEDAMVSN
YALETVSAPMKRAQWTKEMLESSKAAKLAIFLLTVLGTSMVISDGVLTPAISVISAVSGLQQKAPQLKQDQMVWISVAIL
VVLFAVQRFGTDKVGYSFAPIILLWFMFIAGIGIYNLVEYDIGVLRAFYPKYIVDYFRRNGRDAWVSLGGILLCFTGTEA
MFADLGHFNIRSIQLSFSFILFPAVSLAYIGQAAFLRKHPEHVHDTFYKSIPGPMFWPTFIVAVSAAIIASQAMISGSFA
IISQSQTLGCFPRVKVLHTSKLYEGQVYIPEVNFVLGLLCVVVTLAFKTTTNIGNAYGICVTAVMVITTILLAVVMLLIW
RVSIWLIIPFCLVFGSIETVYLSSVLYKFKQGGYLPIVSATVLVTIMGVWHYVHVKKYWYELEHIVTNQEMQELAQAHDI
KRTSGVGFLYTELVQGVPPIFPHLIEKMPFVHSVLVFVSVKHLPIPRVEVAERFRFRRVESRISKMFRCVARYGYIDTVE
GAKEFSASLVEGLQSYIEEGHFMTTVEIEDTEPETTTTSITESHTRTRSSTVHIEEALRPSETTELTQPRMGSSYSAHSS
GRISDEQSRAIAEEKQFVQRELQKGVVYILGETEIWAGPNSSFLKKIVVDYMYSFLRKNFRQGEKAFAIPRQQVLKVGMV
YEI*
>GRMZM2G121063_P02/ZmHAK15
MAAATGGMRKAPSLEWRWVSTEDDDDEDRAGDGAAAAVVGAVSRGGSFESEDDEDDEEEEDEEKKGRKRLIRTVPSVDWF
DVEGNEVSVAQQLDDSEEFDFGRTMFLALQTLAVVFGDIGIGPLYTFDVMFNKYPILGEEDVLGALSLVLYTLILMPLVK
YVLVVLWANDDGEGGLFALYSLICRNAKVCLIPNQVQSEKRMSSFRLKLPTPELERSIKVKEKLESSLLLKKVLLGLVLF
GTSMFISNGVITPAMSVLSAVSGLKVGLPNTSQDAVVMISIALLVVLFSVQRYATSKVGFAIGPSLLLWFCCLGGIGIYN
LSIYGSTAFRAFNPLYIIYYFGRNPFQAWLSLGGCLLCATGSEAIFSNLCYFPVRYVQYMFVLLVLPCLVLAYLGQAAFL
IANQKSSEHVFFSSIPSGVFWPVFLVANLAALIASRTMTVAIFQCLKQSIALGCFPRLKIVHTSRKFMAKIYIPVVNWFL
LVSCLGFIILFRNIYDVGNAYAIAELGVMIMATVYVTIIMLLIWESNITKVLSFVITFLFLELIFFSSALSSVGDGGWAL
LIFASVLLMIMFIWNYGSKLKYDSEVKQKLPKDLMRKLGPNLGTIRAPGLGLVCSDIVKGVPAIFGHFLTSLPAIHSIIV
FVCIRNVPVPVVPQSERFLFQRVCSRGYHLFRCIARYGYKDKKQEHHSVFERLLIEGLEKFIQREAVELSLQSEDDIDSD
EEPPTPVKIITAPNGSLYSLDVPLLADYVPSTELIHEASCSTPQHDPVLDYAQNLELELAFIEQSKRSGVIYLIDNPIIK
ARKDSWFFKKLMINYFFAFLRNNCRRAIMLMSIPHSNMMQVRMTSYV*
>AC233953.1_FGP005/ZmHAK2
MDAEAGVAGADQLPRRQYYLNLLLLAYQSFGVVYGDLSTSPLYVYKSTFSGKLRHYQDEETVFGVLSLIFWTFTLIPLLK
YVIIVLSADDNGEGGPFALYSLLCRHAKLSLLPNQQAADEELSSYYRNGFAPRNGSSPWSRRFLEKHKKMRTLFLLIVLC
GASMVIGDGVLTPAISVLSSMSGLHVRATGLHHSSVVLLSCIVLVGLFALQHRGTQKVAFMFAPIVIIWLLSIGGIGLYN
ILHWNPNVYQALSPYYMVKFFRKTGSEAMFADLGHFTSASVRVAFITVIYPCLMLQYMGHAAFLSKNTFHMPTGFYDTIP
EPVFWPVFVVATLAAVVGSQAVISATFSIVKQCHALGCFPRVKVVHTSRWIYGQIYIPEINWILMVLCVAVTIAFRDTTL
IGNAYGIACMTVMLVTTFLMALIVIFVWQRNIIFSLVFLVFFGSIEAVYLSSSLMKVPQGGWVPLVLAFIFMSVMYIWHY
GSRRKYQFDLQNKVSMRSILSLGPSLGIVRVPGVGLIYTELVTGVPSIFSHFVTNLPAFHEVLVFLCVKSVPVPYVSPDE
RYLVGRIGPKEYRMYRCIVRYGYKDVQRDDDNFENMLVMSIAKFIMMEAEDASSASYDIANEGRMAVITTTDASGSPLAM
RDFDGLADSMSTRSSKSESLRSLQSSYEQESPSVNRRRRVRFEVPEEDGMGQQVKEELTALVEAKHAGIAYIMGAFLYQS
QEELKFPEEVCY*
>GRMZM2G477457_P01/ZmHAK3
MWLTDPEYGLSPKNTIGIDVYNPPPLHWTSLLVLAYQSCGVVYGDLSTSPLYVYKGTFSGSLHRFLDEETVFGVFSVVFW
TITLIPLLKYVFIVLSADDCGEGGTFALYSLLVRHAKFSLMPNQQAADEELSAYYRPGYSTEETPILKALRNFLEKHRKS
RTFLLLMVLFGASLVIGDGVLTPAMSVLSSFSGLQVHSNALTHGEVVLLSCIVLVCLFTLQHWGTRRVAFLFAPVVVLWL
LLLAALGIYNIAVWNPRILRALSPYYVVRFFQRTGKDGWISLGGVLLSMTGTEAMYADLGHFTAASIRIAFVGLIYPCLV
LQYMGQAAFLSKSPDCNIHFIFFESIPRPIFWPVLVIATLAAIVGSQAVISATFSIVRQCTALGCFPRVKIVHTSNRIHG
QIYSPEINWILMLICLGVTVGFRDTDLIGNAYGMACAGVMVVTTLLMALVMVFVWQQGFILAAMFLLAFGSVESVYLSAA
LMKVPQGGWLPLALSLVVVAIMYVWHYGTRRRHLFDVQNKVSLKWLHALGPSLGIVRVPGIGLIYSELATGVPAIFSHFV
TNLPAFHQVLVFVCVKAVPIPHVRCYERHLIGRIGPREFRMYRCVIRHGYKDVPGDDNDFENDLVVRIAEFVHMEAAEAA
AHADAPRCSDASVDGRMAVVNRPFDLSRTGLLMRAPLPNPEDSVVVRAATAVTTAGDSSKTETMQSLQTMYEAESPGFAI
RRRIRFEIDDSTSESMDPAVKEELSALVEAKHAGVAYIMGHSYIKARKSSSIVKKLAIDVAYSFLRKNCRGPAVALNIPH
ISLIEVGMIYYV*
>GRMZM2G375116_P01/ZmHAK25
MDLESADGAEAADGKRRGESLRATLLLAYQSLGVVYGDVATSPLYVYKSAFAGNDIQHSEGNEEIYGVLSFVFWTLTLIT
LIKYVLIVLRADDGGEGGTFALYSLICRHVRAGLLPGGGTRDELMEEEKVTGRRGERPVSRVRAVLEKYRVLQRLLLLFA
LLGTCMVIGDGVLTPAVSVFSAVSGLELSLEKEQHKYIELPVACAILICLFALQHYGTHKVGFLFAPIVCIWLVCISAIG
LYNIIRWDPHVYRALSPYYMYQFLRKTQTGGWMSLGGILLCVTGSEAMYADLGHFSQSSIQIAFISVVYPALVLAYMGQA
AFISQHHSFESSYHIGFYVSVPETLRWPVLVIAILAAVVGSQAIITGTFSIIKQCSSLSCFPGVKIVHTSSTLHGQIYIP
EINWMLMILCLAVTIGFRDTKHLANAQGLAVITVMLVTTCLMSLVIVLCWNKSIFLALGFLLFFGTIEVIYFSASLVKFH
EGAWVPISLSFIFMVIMSVWHYGTIKKYEFDVQNKVSVNWLLNLGPSLGIVRVRGIGLIHTELMSGIPAIFSHFVTNLPA
FHQVLVFLCVKSVPVPHVQPEERFLVGRIGPKEYRLYRVIVRYGYRDVQKDDLEFEKELVSNIAEFIRSSGEYDKNGFVE
DADKPFEKLSTISTGINMLEEDGEVDAHVSPHKEIDPHNAAPKRKKARFMIPKSAQVDSEVRRELQELMDAREAGMSFIL
GHSYMKAKSGSSFIKRVVINFFYEFLRKNSRGPAYAANIPHASTLEVGMVYQV*
>GRMZM2G166738_P01/ZmHAK9
MDPEFGVGTAPQKGRRAWRTTLLLAYQSLGVVYGDLSISPLYVYKSTFAEDITHSETNQEIFGALSFVFWTLTLVPLLKY
ATIVLRADDSGEGGTFALYSLICRHANVSLLPNRQVADEELSTYRLERPREAAGRSGLLRAWLEKHTRLHTALLVMVMIG
TCMVIGDGVLTPAISVFSAVSGLELSLSKDQHEYAVIPITCAILVFLFALQHYGTHRVGFLFAPIILAWLLCMSAIGLYN
IVRWNPQIYQALNPVYMIRFLRKTKKSGWMSLGGILLCMTGSEAMFADLGHFSYSAIQLAFTSLVYPSLILGYMGQAAYL
SQHHNLDASYQIGFYIAVPECVRWPVLVLAILASVVGSQAIISGTFSIINQSQSLSCFPRVKVVHTSDKVHGQIYIPEVN
WILMILCVAVTVGFRNTKHMGNASGLAVITVMLVTTCLMPLVIMLCWDRSPWLALAFFLFFGSIEALYFSASLIKFLDGA
WVPILLALILLAVMFVWHHTTIRKYEYDMHNKVTLEWLLALGDKLGMVRVPGIGLVYTDLTSGVPANFSRFVTNLPAFHR
VLVFVCVKSVPVPHVLPAERYLVGRVGPPGHRSYRCIVRYGYRDVHQDVDSFETELVESLATFIKLDALFRCSDAAGDQQ
RDSSYYERENALTVIGSNPLRRHLALGYDDSHSHDDGASSAGSDRVDGIELAAAAPAPAVVKKQVRFAVAPPRSPGVDET
VLEELHELCEAREAGTAFILGHSHVKTKPGSSILKRLAVGVGYNFLRRNCRGPDVVLRVPPASLLEVGMVYVL*
>GRMZM2G036916_P01/ZmHAK23
MDDGGIQEEPPSTRFLTPTRSGGTRWVDGSEVDSSESTPSWSLEDERSAGGVSSNGGAAAASRVSSGAFRRRFGKRPRRV
DSLDVESMNVRGAHGHSSKEISMLSTLAMAFQTLGVVYGDMGTSPLYVFSDVFSKVPIKSEVEILGALSLVMYTIALIPF
AKYVFIVLKANDNGEGGTFALYSLICRYAKVSLLPNQQRVDEDISSFRLKLPTPELERAISVKDCLEKKPLFKNILLFLV
LMGTSMVIGDGILTPSMSVMSAVSGLQGQVPGFDTNAVVIVSIVVLLLLFSVQRFGTGKVGFMFAPILALWFINLGSIGI
YNLVKYDISVVRAFNPVYIYLFFETNGIKAWSALGGCVLCITGAEAMFADLGHFSVKSIQVAFTAVVFPCLLIAYMGQAA
FLMKNPLVVERIFYDSVPGVLFWPVFVIATLAAMIASQAMISATFSCIKQAMALGCFPRIKIIHTSKKVMGQIYIPVMNW
FLMVMCIIIVATFRSTNDIANAYGIAEVGVMMVSTALVTLVMLLIWQTNLFLVLCFPILFGAVEFVYLTAVLSKIQEGGW
LPLAFSSLFLCIMYTWNYGSVLKYQSEMRGKISLDFILDLGATLGTVRVPGIGLVYNELVQGIPSIFGQLLVTLPAMHST
IVFVCIKYVPVPYVPLEERFLFRRVGQKDYHMFRSVARYGYKDVRKEDHGFFEQLLVESLEKFLRREAQEIALEASTMEA
ERDDISVVSEVPQTPAGDGDLQTPLLSDQRSGDNNRMAATDGSDPVLPSSSMSLEEDPGLEYELSALREAMASGFTYLLA
HGDVRARKESVFTKKFVINYFYAFLRRNCRAGTATLKVPHSNIMRVGMTYMV*
>GRMZM2G020766_P01/ZmHAK7
MDEEVGAAGRQQVQWKSYCSTLSLLAFQSFGVVYGDLSTSPLYVYRNSLSGRLNGYLDETTIFGLFSLVFWTFTLVPLLK
YVIIVLSADDNGEGGAFALYSLLCRHAKFSLLPNQQAADEELSTYYHPGTDRAVVSSPFKRFLEKHRKLRTCLLLFVLFG
ACMVIGDGVFTPTISVLSAISGLQDPATSGLGDGWIVFIACVMLVGLFALQHRGTHKVAFLFAPIIVLWLLSIGIIGLYN
IIRWNPRIFVALSPHYIVKFFKKTGKDGWISLGGVLLAITGTEAMFADLGHFSAASIRLAFVSVIYPCLVLQYMGQAAFL
SKNIPAVYNSFYLSIPSPLFWPVFVIATLAAILGSQAIISATFSIVKQCLALGCFPRVKVVHTSRWIRGQIYIPEINWIL
MVLCLAVTLGFRDITVIGNAYGLACITVMFVTTCLMSLVIIFVWQKNLLISLLFFVFFGALEGAYLSAAVMKVPQGGWAP
IALSAVFMFIMYVWHYGTRRKYLFDLQNKVSMRWILNLGPSLGIVRVPGIGLIYTELVTGVPAIFSHFVTNLPAFHQVLV
FVCVKSVPVPYVPMDERYLIGRIGPREYRMYRCIVRYGYKDVQKDDENFENNLVMSIARFIQMEAEESASSGTGRSYESS
TEGRMAVVHTTGTTGTGLVMMASAEDAEGTSLSRSSKSETLRSLQSIYEQESAGTVSRRRRRVRFQIDEEERIEPQVRDE
LSDLLEAKEAGAAYIIGHSYVKARKNSNFLKTFAINYAYSFLRKNCRGPSVTLHIPHISLIEVGMIYYV*
>GRMZM2G088964_P01/ZmHAK17
MNLSSPTKDDYMGLYSIMFWTLTLIGVVKYVGIALNADDHGEGGTFAMYSLLCRHADIGILPSKKVYLEEEPLLRNQSAA
ARRPSWLGKFFERSITARRALLFMSILGMCMLIGDGILTPAISVLSAIQGLRGPFPSVRNSVVEALSAVILIGLFLLQKY
GTSKVSFLFSPIMAAWTFTTPIIGLYSIVHYYPGIFKAISPHYIVRFFLRNKKEGWRMLGGTVLCITGAEAMFADLGHFS
KKGIQIAFLSSIYPSLVLTYAGQTAYLINNVNDFSDGFYKFVPRPVYWPMFIIATLAAIVASQSLISATFSVIKQSVVLD
YFPRVKVVHTSQHKEGEVYSPETNYILMVLCVSVVLGFGAGNAIGNAFGVVVIMVMLITTVMLTLVMIIIWRTPPVLVAL
YFVPFVVMEGSYVSAVFTKIPEGGWLPFAVSIILAMVMFGWYYGRQRKTEYEIANKVTVERLGELLAKPEVQRVPGLCFF
YSNIQDGLTPIVGHYIKNMSSLHAVTVFVTLRYLLVAKVDERERVLVARLGPDGVYGCTVQYGYADSLSGGDLTAQVTGS
LRRHFGTAEAGAEEAARLEAARTNGVVHVRGKMRFYVGEDAGWFDKVMLGFYEFLHGICRSALPALGTPLQQRVEIGMLY
KV*
>GRMZM2G086389_P02/ZmHAK18
METTSTTNEQTDRGAMWELERNLDQPMDAEAGRLRNMYREKSYPTLVLLQLAFQSLGVVFGDLGTSPLYVFSNIFPHEIE
DTEQIIGALSLVIYSLTLIPLVKYVFIVLRANDNGQGGTFALYSLLCRHAKINTIPNQHRTDEELTTYSRHTYDEKSLAA
KIKRWLEGHQFRKNVILILVLFGTCMAVGDGILTPAISVLSATGGIQVEEKKMKNDAVVIVSVVILIGLFSMQHFGTDKV
SWLFAPIVFVWFILIGVLGAVNISKYDQSVLKAFNPIYVYRYFKRGKTSWASLGGIMLSITGTEALFADLSYFPVQAIQI
AFTVVVFPCLLLQYTGQAAYIAQNKDHVSHAFYFSLPDSVLWPSFIVATAAAIVASQATISMTYSIIKQALALGCFPRVR
IIHTSKKYLGQIYSPDINWILLVFCIAVTAGFKNQSQIANAYGTAVIMVMLVTTFLMIPIMLLVWRSHWTLVILFTVLSL
FVEIPYFTAVVRKIDQGGWVPLVFAVAFLIIMYVWHYGTLKRYEFEMHSKVSMAWILGLGPSLGLVRVPGVGLVYTELAS
GVPHIFSHFITNLPAIHSTLVFVCVKYLPVYTVPLDERFLVKRIGPKNFHMFRCVARYGYKDIHKKDDDFEQMLFDSLML
FVRLESMMEEYTDSDEYSTRETNLSGSANPRINGISAGSNMDLSYTSHDSIIQVQSPNYTGNSQAVSPGQLYHTVGDEIA
FLNACRDAGVVHILGNTVIRARRDSGFIKKIAINYLYAFLRKICRENSAIFNVPHESLLNVGQVFYV*
>GRMZM2G139931_P01/ZmHAK14
MKAESGGVVRRSLQKTESAEMRWVVPGGANEDVEIESSDDGSVDTSATASGSRGGGCSDEDEGYENDEMLRQLLVRTGPR
ADSFDVEALDVPGVYRHQEFTLGSSIVLTLQTLGVVFGDVGTSPLYTFDVMFNKYSITAKEDVLGALSLVIYTLILIPFL
KYTLIVLWGNDGGEGGTFALYSLICRNAKASLLPNQLPSDTRIANFNLKVPSVELERSLKIKERLETSSMLKKLLLMLVL
FGTSMVIADGVVTSAMSVMSAVNGLKVGIASVNEGEVVMITVAFLIVLFSLQRFGTSKVGLAVGPALFVWFCCLAGIGMY
NLRVYGPEVLQAFNPVYIYYYFERNPTEAWMSLGGCLLCATGSEAMFADLCYFSVKSVQLTFVFLVLPCLLLGYLGQAAF
LMENLDKSQQVFFLSIPSQAFWPVVFIATLAALIASRAMTTAIFSTIKQATALGCFPRLKIIHTSRKFMGQIYIPVMNWF
LLVSCLAFVAVFGSINEIGNAYGIAELGVMMMTTVLVTIIMLLIWQVNIVIVLCFLNLFLGLELFFFSSVLGSAADGSWV
LLVFAAVLYLVMYIWNYGTKLKYETEVKQKLSMDLLIQLGCNLGTVRAPGIGLLYNELVRGVPAIFGHFLTTLPAMHSMI
IFVCIKWVPVPVVPQNERFLFRRVCPKNYHMFRCIARYGYKDVRKENHQAFEQLLIESLEKFIRREAQERSLERSLESDH
NDDKDSEEEIASSSSRVIDESGGADNSALGSSMSLEEGSSMDNELSFIHKAKESGVVYLLGHGDIRARKESFFVKKLVIN
YFYAFLRRNCRRGIATLSIPHTRLMQVGMQYMV*
>GRMZM2G009353_P02/ZmHAK12
MLMASMSDSETTNRGSMWELDQNLDQPMDEEASQLKNMYKEKKFSSILLLRLAFQSLGVVFGDLGTSPLYVFYNIFPHGV
DEDEDVIGALSLIIYTLTLIPLMKYVFVVLRANDNGQGGTFALYSLLCRHAKVSTIPNQHKTDEELTTYSRQTYEENSLA
AKVKKWLEGHAYKKNCLLILVLIGTCTAIGDGILTPAISVLSAAGGIRVQNQNMSTDVVVIVAVFILIGLFCMQHYGTDK
VGWLFAPLVLLWFILIGSVGLVNIRKYNSSVLKAYNPVYIFRYFRRGKSEIWTSLGGVMLSITGTEALYADLCHFPVLAI
QFAFTLVVFPCLLLAYTGQAAYIIDNKDHVVDAFYRSIPEAIYWPAFIIATLAAVVASQATISATYSIIKQALALGCFPR
VNVVHTSKKFLGQIYIPDINWVLMILCIAVTAGFKNQSQIGNAYGTAVVIVMLVTTFLMVPVMLLVWKSHWILVVIFLVL
SLTVELPYFTACINKVDQGGWVPLVIAITFFVIMHVWHFCTVKRYEFEMHSKVSMAWILGLGPSLGLVRVPGIGFVYTEL
ASGVPHIFSHFVTNLPAIHSVVVFVCVKYLPVYTVPAEERFIMKRIGPKNYHMFRCVARYGYKDIHKKDDNFEKMLLDRL
LIFVRLESMMDGYSDSEDLTVMEHKAKRSTRSLQLIEKAGGNNTMSSTGDLSYSSSQDSIVLAKSPLTGNSLTRYSSQTP
GDELEFLNRSKDAGVVHFLGNTVVQARRDSGILKKVAVNYVYAFLRKMCRENSVIFNVPHESLLNVGQIYYI*
>GRMZM2G021725_P01/ZmHAK19
MSLEVEKPPETTKQLKRQDSLYGDAEKVSGFKHHGSEGGWPRLLQLAFQSIGIIYGDVGTSPLYAISSTFPDGIKDQDDL
LGVLSLILYTLILIPMVKYVFIVLYADDNGDGGTFALYSLISRHSKVRLIPNQQAEDAMVSNYGIEAPSPELRVAQWLKQ
KLESSKAAKISLFIITILGTSMVMGDGTLTPSISVLSAVSGIREKVPSLTETQVVWISVPILFALFSVQRYGTDKVGYSF
APIITLWFFLIAGIGMYNLIVHEIGVLRAFNPMYIVDYFRRNGKDGWVSLGGVILCVTGTEGMYADLSHFNIKAIQISFS
TVLLPSVALCYIGQTAYLRKFPESVADTFFRSIPELMFWPTFIIAILSAIIASQAMLSGAFAILSKALSLGCFPSVQVIH
TSKSYEGQVYIPEVNFLMGLASIIVTITFRTTTEIGNAYGICVVTVFSITTHLTTIVMLLVWRKNFIIVLLFYVVFSSIE
LVYLSSILTKFIQGGYLPFCFSLVLMALMITWHYVHVMKYWYELDHVVPANEVTTLLEKHEVRRIPGVGLLYSDLVQGIT
PVFPRLVQRIPSVHAVFLFMSIKHLPIPHVAPVERFLFRQVGPREHRMFRCVARYGYCDKLEESGLFKGFLMESLKTFIQ
DEAAFKTNSTAGDTKELTDPKVSGHDLARWVEKEKQMIDKEMERGVVYLMGEANVIAGPESSAAKKIVVDYVYAFLRKNL
TEGEKVLSIPKDQLLKVGITYEI*
>GRMZM2G084486_P01/ZmHAK16a
MAAHQHGTAGRGGGGGSMEIFPYSYSSGRDLELVDLPAEPVDVKRQDSLYRDATMPAHHGHNGQESWVRTLRLAFQCVGI
LYADLGTSPLYVYANTFKYGVHHEDDVLGVLSIIIYSFVLFTMIKIVFIALYANDDGDGGTFALYSLISRYAKVCLIPNQ
QAEDELVSRYKHRSKPSATLRRAQWMKDLLETSKTAKVSLFFLTILATALAISDCMLTPPISVLAAVNGLKLRAPHLTTD
ETVWITVGILVVFFAVQRLGTDKIGYTFAPVVFVWLLLISGIGLYNTVKYDVSTLKAFNAKYIVDYFRRNKKKGWVSLGE
ILLCFTGTEALFADLGYFSIRSIQLSFTFGLLPSVMLTYIGQAAYMRKHIDTLDISNVFFQSIPRSLFWPTFVLALITSV
IGSQAMVSCAFATMSHLQALNCFPRVKILHTSRRYSGQLYSPEVNVFLCIAACVVTHRTLQKSESLIHKYYTCFCYRLCM
HACIRTEICVVLVMVITTLLMTIVMLLVWKVNIWWIAVFFAVFMSTECVYTAAVLYKFTHGPYVPLAMSAVLMFVMAVWH
YVHVKRYRHELERTVSRDAARDLLERGDLKRVPGLGLFYTELVQGIPPIFPHLVGKIPTIHSVVVFITVKSLPVPHVHVT
DRFLFRQVEPKEFMVFRCVARYGYRDALETAADFVSVLVEYLQYYVRDLNLYGVVGDEPFKIVFHSARVDSFSWEKHSSG
HAVYAEEMLTPAQSFSELTMHPVSMSSRLAHFQTGKMNLEEMLKIEEDQKIIQREVDNGVVYIIGESEVVAKPHSNLFKK
IIVNYVYSFLRKNSRNGEKMLSIPRGQLLKVGITYEI*
>GRMZM2G097505_P01/ZmHAK16b
MAHTGAAGGPETSLPHSGDLELELPPPVNWLRQDSLYRDATRPAHGAHHHGGQESWVRTLRLAFQCVGIMYADLGTSPLY
VYANTFKYGVHHEDDVLGVLSIIIYSFALFTMVKIVFIALYANDEGDGGTFALYSLISRYAKICLIPNQQDEDELVLRYK
HQAKPSATRRRAQWMKNFLETSKAAKISLFFLTILATALAISDCMLNPPISVLAAVNGLKLKAPHLTKDAEVWITVGILV
ALFSVQRFGTDKIAYTFAPVVTVWLLLIGGIGVYNVIKYDIGTLRAFDPKYIIHYFQRNKKKGWVSLGEILLCVTGTEAL
FADLGYFSIRSIQLSSTFGLLPSVLLTYIGQAAYLRKHMDMDISNAFFNSVPSSLFWPAFILALIASVIGSQAMISCAFA
TMSHLQALNCFPRVKILRTSRHYWGQMYIPEVNIFLCVSACVVTLSFRTTGFIARAHEICVVLVMVITTLLMTIVMLLVW
KVNIWWIAIFFAVFMSTELVYTGAVLYKFVHGPYLSLAMSAVLMAIMIVWHYVLVKRYKYELEHTVSRDKVKGILERQDL
KRVPGLGLIYTELVQGIPPIFPHLIEKIPTVHSVVVFITVKHLPIPHVDVSERFLFRQVEPKHLMVFRCVARYGYLDTLE
MASEFVKILVEYLQYYIRDINLYALGDPLMRVSNCSARIDSFSTEKPSGRHAVYAEEMLTPIQSFSELTMHPVGINSVLT
HLQTAKLNVEEMIKIEEDQKMVEREVDNGVVYILGETEVVAKPHSNLLKKIIVNYVYSFLRKNSRNGEKMLSIPRGQLLK
VGIAYEI*
>GRMZM2G173387_P01/ZmHAK8
MDLEFGRGLRSPKRDSWKTTLLLAYQSLGVVYGDLSISPLYVYKSTFAEDIQHSETNEEIFGVLSFVFWTLTLIPLVKYV
SVVLRADDNGEGGTFALYSLICRHANVSLLPNRQIADEELSTYKLECPPEITDKSRIKVWLERHRKLRVALLVMVMIGTC
MVIGDGVLTPAISVFSAVSGLEFSLSKDHREYAVIPITCVILAFLFALQHYGTHRVGFLFAPIVLAWLFCMSALGLYNII
HWNPQIYQALNPSYMFKFLKKTRKYGWMSLGGILLCMTGSEAMFADLGHFSYSAIQLAFTCLVYPALILAYMGQAAYLSK
HHDFYSSSQVGFYIAVPDKIRWPVLILAILASVVGSQAIISGTFSIINQSLSLSCFPRVKVVHTSEKIHGQIYIPEINWL
LMILCIAVTVGFRDTKHMGNASGLAVITVMLVTTFLTSLVIVLCWHRPPLLALAFLLFFGSIEALYFSASLIKFLEGAWL
PILLALILMAVMLIWHYTTIKKYEFDLHNKVTLEWLLALGDRLGMVRVPGIGLVYTDLTSGVPANFSRFVTNLPAFHQVL
VFVCVKSVPVPYVFPAERYLIGRVGPPGHRSYRCIVRYGYRDVHQDVDSFETELVETLATFITLDASYRCSEASERELEL
DPGEQERRLTVIASNPLRRRASYDLQDSVQHSAASTVEVRATAADSLSPRDAEISSAAGPKQVRFFIDSHVVSPEAAENK
QVADELEALAAAREAGTAFILGHSHVQCKPGSSVLKRLAVDVGYNFLRRNCRGPDVALRVPPASLLEVGMVYVL*
>NP_001148930/ZmHAK26
MEHRAAAPDVIVQVNSAAVAAVDERISTCQITEEEGGIVGHEQVPVGCLARRTFSQSYRTRPRNPLEFTG
WQLALLAYQSLGVVYGDIGTSPLYTFSSFALPDPGTADILGILSLILWTLTLVSLVKYVFIVLHADDHGE
GGTFALYSLLRQHVNFSGKSVPVPVTRLASDANLRFHSRKSSQQPRMLEFLEGSAMAQAVITYLVLVGTC
MVMGDGALTPSISVLSAVQGIQSRSSSIKQGHVVLLCVVILVILFLFQQYGTSKVGFTFSPIMLVWFALI
ASTGLYNIIKHYPPVLKAISPHYIYLFFARNKRAGWEQFGTVVLCITGAEAMFADLGHFNKKSIQMAYSC
LVYPSLILAYAGQAAFLIKNPSKLSTTFYSSVPEPLFWPVFVVATLAAIVASQALISASFSIVRQSVALG
CFPRVTMKHTSKKYEGRVYSPEINYFLMVACILITVGFKGGPEIGQAYGVAVIWVMLITTHLITVVMVII
WQLHSAIAWSFYVIFAAIEGLMTISLLYKIAQGGWVPFAITAFFLIITLSWTYGRSKKQEYEVSNLMDRQ
EFIKTVNTSNRVPGICIFCTDLMNGIPPIVRHYVEHMGCLRELMVFVTVRHLPVTSVLPEERFLFDRLEP
FGVYRCIVQYGYMDTQNMEDDEYVVSIVASLKEIAQSGAEILMMDSALANGTTFVLGRVILNMSPQRNNC
FKRFVINNLYRFLQKNFRSNISSLKIAPSKTLQVGMQYEI
>GRMZM2G455817_P01/ZmHAK27
MAPAQHQAAADRGSREEIVIVDLESEAGADDAAAAAATMQRQDSLYAAATRAAGANHHGQDSWARTLRLAFQCVGILYGD
IGTSPLFVYSSTFRDGVGHPDDLLGALSLIIYSFLLFTVIKYVYIALRANDDGDGGTFALYTLISRHAKVSLIPNQQVEE
DDLVAKYNRDKPPATLRRAEWMKELLETNKAVKVSLFLITMLATAMVISDAILTPAISVLSAVGGLKEKATFLTTDEIVW
ITVGILVALFAIQRFGTDKVGYLFAPIILLWLLLIAAVGFYNLVKYDTGALRAFNMKYIIDYFRRNKKKGWASLGGILLC
FTGTEALFADLGYFSIRSIQLSFGFGLVPSVLLAYIGQAAYLRVHPEDVANTFYRSTPISLFWPTFILALAASIIGSQAM
ISCAFATISHSQTLGCFPRVKILHTSRQYSGQLYIPEVNYLLCLGACLVTVGFRTTVIIGEAHGICVVLVMIVTTLLLTI
VMLLVWKISVWWIVAFFLVFMSSESIYLSAILSRFAHGAYVPVAMSAVLMVVMVVWHYVHVNKYRFELEHSIPRDKVKEL
LERSDIQRVPGIGLFYTELVQGIPPVFRHLIEKIPSIHSVLIFVSMKHLPIPSVDMSERFLFRQVDREDYKVFQCVARYG
YRDPFEEAKDFVDKLVEHLQYYIRDVNLYGLGCEPMMKQSFSYCSSRAESFGSHEKTKVKAVYAEEMLTPAESFSEHARQ
ASGKNKLFTQFQGDKMNIVEMMKIQQEQQAVLEEMSKGVVYIFGESEVVARPHSSLIKKIAINYIYSFLRKNSRNGEKML
SIPRRQILKVGVSYEI*
>GRMZM2G438960_P01/ZmHAK21
MVLATAERGGEEKVDHRPAAAAVVDVESGSLYSSSSSVVDRQDSLFREAVTGGHHRGAGGHSHDHDSWGTTLRLAFQCVG
IMYGDLGTSPLYVYSTTFAHGGVGHPDDILGVLSLIIYSFLLFTVVKIVLVALHANDDGDGGTFALYSLISRYAEVSLLP
NHQAEDELVSGYTCTSHGKPPSAALRRAHWLKHLLETSKSAKISLFLLTILAIAMVISDAVLTPPISVLSAVSGLKEKVP
DLTTDQTVWITVAILVLLFAIQRFGTDKVGYSFAPIILLWLLLIGGVGLYNLVKYDAGVLRSFNPKYIVDYFRRNKKDGW
VSLGDILLVFTGTEALFANLGYFSIKSIQFSFSLGLLPSVLLTYIGQAAYLRKHPEHFADTFFRSTPSALFWPTFILAIA
ASIIGSQAMISCAFATVSHLQTLSCFPRVRILHTSKRYHGQLYVPQVNLLLCVAACLVTVSFKTTTIIGKAHVNVYAEIC
VILVMLITTLLMTIVMLLVWRVNVWWIALFFVVFVPTESIYLSSVLYKFTHGPYVPVAMSAVLMAAMVVWHYVHVKRYKY
ELRHTLSPAKAEKLLAEKRDHLKSVPGVGLFYTELVQGVPPIFPHLVDKVPAIHSVLVFVSIKHLHVPHVDASERFLFRQ
VVEPREFRVFRCVARYGYRDSLGDEAQDFVAALLESLQCYVRDVNLYSVHEMQNVSYPVSRDQSLSREKPSGRHAVYAEE
MITPIQSFSELSHGASSNRLPQFQQFAMVHEQASKMNIEELARIEEEQMVIQREAEKGVVYILGETEVVARPQSSLIKKI
AVNYIYSFLRKNFMQGEKMLSIPHGKLLKVGISYEI*
>GRMZM2G146140_P02/ZmHAK13
MDDVEEGVGRPAVQLQYTTKRAASSPWGLRKATLLLAYQSFGVVYGDLCISPVYVYKNTFSGKLRLHEEDEEILGVLSLV
FWSLTLIPLLKYIILVLGADDDGEGGTFALYSLMCRRSRMGLLMNSINDGCLSVYSQEEEPREEELKSSLAIKSFIERHY
SLRVLLLLFVLMGTSMVIGDGVFTPTMSVLSAVSGLRIKFPELHESKKLFIIHIAHNDLLLLGADASQYFPDYTVLLACF
ILVVLFALQHYGTHRVGFLFAPILLAWLGCIGGIGIYNIFRWNPSVVRALSPYYIYNFFRKAGKDGWSSLGGIVLCITGA
EAMFADLGHFSKLSLRLGFTIVVYPCLVLAYMGEAAYLSKHREDLQSSFYKALPDRVFWPVLIIATLATVVGSQAIISAT
FSIISQSRALGCFPRIKIVHTSSHVHGQIYIPEVNWALMFLCLAVTVGFRDTEMIGNAYGLAVILVMFATTCLMFLVITV
VWSRSVALAALFTAGFGSVELTYLSACLAKVPHGGWLPLLLSLGTLLAMSTWHYGTKRKREHEAQSKVRLDRFLGLSAGM
GLVRVPGVGFVYAASAAAGGVPPVFAHFVTNFPAFHRVLVFVSLQTLAVPRVPPGERFLVGRVGAPAHRMFRCVVRYGYK
EGRRDHFNFENQLLMKVVEFLQLQDAAAAAKAGGCVSGSGELSVIPAHVDAGSAPPSCSEIDAGRRVRFEEPSGAAAGSE
EEVKTLLEELESGVSYMIGHTCVQAHESSPAVKKFAINVVYGFLRRNSRRPAVELGIPNTSLIEVGMTYKI*
>GRMZM2G120163_P01/ZmHAK24
MDAESGRGAAGARKKSWRSELVLAYQSLGVVYGDLATSPLYVYKSAFAGGDIEHSEGNEEIYGVLSLVFWTLTLITLLKY
VLVVLRAADDGEGGTFALYSLICRRVRAGLLPGVGDSAVDELKDQPDGALPPPASSVRAALQQRRELQWLLLLFALLGTS
MVIGDGVLTPAVSVFSAVSGLKLSMVNEQHQYVLLPVTCVILVGLFALQHFGTHRVGFLFAPIVCLWLLCISTIGVYNIF
IWNPHIYKALSPYYMYRFLQKTQVGGWMSLGGILLCVTGSEAMYADLGHFSQSSIKIAFTAVVYPSLVLAYMGQAAYISR
HHNFERNHHIGFYISVPEKIRWPILGIAILAAVVGSQAVITGTFSVIKQCCSLNCFPRVKIVHTSSTVHGQIYIPEINWI
LMILCLAVTIGFRNTKQMANAQGLAVITVMIVTTCFMSLVIVLCWNKNVVFALAFLLFFGAIEAVYFSASLMKFHEGAWV
PIIVSFIFLTVMCVWHYGTAKKYEFDVENKVSISWLLNLGSSLGIVRVRGIGLIHTELVSGIPAIFSHFVTNLPAFHQVL
VFLCIKSVSVPHVQPEERFLVGRIGLKQYRLYRVVVRYGYRDVQQDSLQFEKALVSSIAEFIRSGDSDQNGYPDGSESPY
ERLSIISKGLPFQEADGDGSPSPESSARKDTNPILVSSKSRRVRFVLPENAQINSQVRNELQELTEAREAGMSFIMGRSY
MKAKSGSSLMKRIAINFIYEFLTRNSRGPAYAANVPHVSTLEVGMVCQV*
>GRMZM2G084779_P01/ZmHAK5
MAEPHHTSSNGAAHGDADDASEKMPPKRLQRYDSLHMEAGMFPAGGSTHAAKVGWATTLHLAFQSIGVVYGDMGTSPLYV
FSSTFTNGINNTDDLLGVMSLIIYTVILLPLIKYCFIVLRANDNGDGGTFALYSLISRYARVSLIPNQQAEDAMVSHYKL
ESPTYPMKRAHWIKKKMESSPKFKVLLFLVTVLATSMVIGDGVLTPSMSVLSAVGGIQQRATNLTQGQIVGISIAILIVL
FLVQCFGTDKVGYTFAPIILAWFLLIAGIGVYNLIKHDVSVLKAFNPKYIVDYFKRNGKQGWISLGGVILCITGTEAMFA
DLGHFNVRAIQIGFSVVLFPSVLLAYIGQAAYLRVYPENVANTFYKSIPGPLYWPTFVVAVAAAIIASQAMISGAFAIIA
QSQVLGCFPRVRVTHTSTKFEGQVYIPEINYVLMVLCVAVTAIFQTTEKIGNAYGIAVVFVMFITTLLVTLVMVMIWKTS
LLWIALFLVIIGGAELVYLSSAFYKFTQGGYLPLAFAGILMFIMATWHYVHVHRYNYELQNKVSSNYVAELSARRNLARL
PGIGFLYSELVQGIPPILPHLIERVPSIHSVLVIISIKYLPISKIETSERFLFRYVEPRDYRLFRCVVRYGYNDKVEDPR
EFEGLVIEHLKQFIHQESFYSQGDNSTEEVEDANEPSVRVQGATLSDSSSDRSTAAPSNGCIYEIQTIQREMEDGVVHML
GEANVVAEPNADFFKKIIVDYAYNFMRKNFRQPEKITCVPHNRLLRVGMTYEI*
>GRMZM2G443728_P02/ZmHAK10
MKSPPVMDPEAPPSPPLPGTPPDDEEEKRGGRNGVPWRMTLSLAYQSLGVVYGDLSTSPLYVYKAAFAEDIQHTESNEEI
LGVLSFVFWTLTLVPLLKYVCVVLRADDHGEGGTFALYSLLCRHARAALLPPGRTAAGDEDQFLDGADGGTKKATAQNGN
AVTLGGGAAASVRRLLERHKVLQRVLLVLALVGTCMVIGDGVLTPAISVFSAVSGLELSMEKEHHKYVELPIACIILVCL
FALQHYGTHRVGFIFAPVVVTWLLCISVIGVYNIIHWEPTVYRALSPYYMYKFLRKTQRGGWMSLGGILLCVTGSEAMFA
DLGHFNQLSIQIAFTCMVYPALILAYMGQAAYLCKHHTMESDYRIGFYVSVPEKIRWPVMAIAILAAVVGSQAVITGTFS
MIKQCTSLGCFPRVKIIHTSAKVHGQIYIPEINWILMILCLAVTIGFRNTKHLGNASGLAVITVMLVTTCLMSLVIVLCW
HKSIFLAIGFIVFFGTIEALYFSAALIKFREGAWVPIVLAFIFILIMCIWHYGTIKRYEFDVQSKVSINWLLGLSPNLGI
VRVRGIGLIHTELETGVPAIFSHFVTNLPAFHQVLIFMCIKNVPIPHVRPEERFLVGRIGPKQYRMYRCIVRYGYHDFHK
DDIEFEKELVCSVAEFIRSGSSKLNGMPEEFDEEEQRMAVVRSNSIRMLEEEATVEKTVGPSQASREIRSPSPTPPPVVG
PKKRVRFVLPAASPKPNAGVQEELQELSDAREAGMAFILGHSHVKAKSGSSFLRRFVINFCYDFLRRNSRGPNYAVSIPH
ASTLEVGMMYYI*
>GRMZM2G425999_P01/ZmHAK4
MSRILATNLPQQKKRIYKDLLLAYKTLGVVFGGLVTSPLYVYPSMNLTNPTEEDYLGIYSIMFWTLTLIGVVKYICIALN
ADDHGEGGTFAMYSLLCQHANIGILPSKKIYTEEEQGLVPARPVAARRPSKVRRFIERSITARRLLQLTAILGMCMLIGD
GILTPAISILSAVDGLRGPFPSVSKPTVEALSAGILIGLFLLQKYGTSKVSFMFSPIMAAWTFTTPIIGIYSIWRYYPGI
FKSVSPYYVVHFFVTNRKRGWQLLGGTVLCITGAEAMFADLGHFNKRSIQIAFLSSIYPSLVLTYAGQTAYLINHVGDFG
DGFYKFVPRPVYWPMFVIATLAAIVASQSLISATFSVVKQSVALDYFPRVRVVHTSKDKEGEVYSPETNYLLMLLCVGAI
IGFGDGKDIGNAFGVVVILVMLITTILLSLVMLIVWGTHVVLVALYLVPFLILEGTYVSAVCTKIMKGGWLPFAISLVLA
LVMFSWYYGRQRKAEYEMANKVTLERLSELLAAPDVRRAPGLCLFYSNMQEWRWLTPVLAHYIKNMRSLHGVTIFVTLRY
QLVAKVDAESRMAVRRFGPRGVYGCTIQYGYAGPLYEEEEEDLAGQVVRAVRQHIEREAAASSTAEVEEEAAELEEARAA
GVVHVMGKTRFHVGRNTGLFDRVLLGFYEFLHTTCRSALPALGIPLQQRVEIGMLYKA*
>SsHAK19a
MSLEVENPPGIETTKQLKRQDSLYGDAEKVSSFKHHGSEGGWSRLLHLAFQSVGIIYGDVGTSPLYAISSTFPDGIKNHDDLLGVLSLILYTLILIPMVKYVFIVLYADDNGDGGTFALYSLISRHAKVRLIPNQQAEDAMVSNYGIEAPSSQLRRAQWLKQKLESSKAAKIGLFTITILGTSMVMGDGTLTPAISVLSAVSGIREKVPSLTETQVVWISVPILFALFSVQRYGTDKVGYSFAPIITVWFFLIAGIGVYNLIVHEIGVLRAFNPMYIVDYFRRNGKEGWVSLGGVILCVTVYNLNGLSYAIGTEGMYADLSHFSIKAIQISFSTVLLPSVALCYIGQTAYLRKFPESVADTFFRSIPELMFWPTFIIAILSAIIASQAMLSGAFAILSKALSLGCFPSVQVIHTSKSYAGQVYIPEVNFLMGLASIIVTITFRTTTEIGNAYGICVVTVFSITTHLTTIVMLLVWRKKFIFILLFYVVFSSIELIYLSSILTKFVQGGYLPFCFSLVLMALMITWHYVQVMKYWYELDHIVPADEVTALLEKHEVRRIPGVGLLYSDLVQGIPPVFPRLVQRIPSVHSVFLFMSIKHLPIPHVAPVERFLFRQVGPREHRMFRCVARYGYSDMLEESVLFKGFLTERLKMFIQEEAVFETNSTAGDTQTSPNEVIDPKVCGHDEKNISSDLALWVEKEKQLIDTEMERGVVYLMGETNVIAGPKSSAAKKIVVDYVYTFLRKNLTEGEKVLSIPKDQLLKVGITYEI*
>SsHAK16b
MAQAGAGGGLEMVPHSGDLELDLPPVNWLRQDSLYRDATRPAHAAHHHGHESWVRTLRLAFQCVGIMYADLGTSPLYVYANTFKYGVKHEDDVLGVLSIIIYSFILFTMIKIVFIALYANDEGDGGTFALYSLISRYAKICLIPNQQDEDELVLRYKNQAKPSATRRRAQWMKNLLETSKAAKILLFSLTILATALAISDCMLNPPISVLAAVNGLKLKAPHLTKDAEVWITVGILVALFSVQRFGTDKIGYMFAPVVTVWLLLIGGIGIYNVIKYDIGTLRAFNPKYIVNYFQRNKKKGWVSLGEILLCVTGTEALFADLGYFSIRSIQLSSTFGLLPSVLLTYIGQAAYLRKHMDMDISNAFFNSVPSDWFWPTFILALIASVIGSQAMISCAFATMSHLQALNCFPRVKILRTSGHYWGQMYIPEVNIFLCISACVVTISFKTTGFIARAHEICVVLVMVITTFLMTIVMLLVWKVNIWWIVIFFMVFMSTELVYTAAVLYKFIHGPYLALAMSAVLMTIMIVWHYVHVKRYKYELEHTVSRDKVKDILERQDLKRVPGFGLIYTELVQGIPPIFPHLIEKIPTIHSVIVFITVKHLPIPHIDVSERFLFRQVEPKELMVFRCVARYGYLDTLEMATEFVKILVEYLQYYIRDINLYALGDPLRISNYSARIDSFSKEKPSGHVIYAEEMLTPIQSFSELTMHPVGMSNILTHLQTGKLNMEEMIKIEEDQKMVEREVDNGVVYILGETEVVAKPHSNLLKKIIVNYVYSFLRKNSRNGEKMLSIPRGQLLKVGITYEI*
>SsHAK27
MAAQQAADSRGSREEIVFVDLESDEAGVDDDVPATMQRQDSLYMAATRAGGANHHGQDSWAKTLRLAFQCVGILYGDIGTSPLFVYSSTFRDGVGHPDDLLGALSLIIYSFLLFTVIKYVYIALRANDDGDGGTFALYTLISRHAKVSLIPNQQVEDELVSKYNHDKPPATLQRAEWMKELLETNKTVKISLFLITMLATAMVISDAILTPAISVLSAVGGLKEKASFLTTDEIVWITVGILVVLFAIQRFGTDKVGYLFAPIILLWLLLIAGVGLYNLIKYDTGALRAFNMKYIIDYFRRNKKKGWVSLGGILLCFTGTEALFADLGYFSIKSIQLSFGFGLVPSVLLAYIGQAAYLRVHPEDVANTFYRSTPISLFWPTFILALAASIIGSQAMISCAFATISHSQTLGCFPRVKILHTSRQYSGQLYIPEVNYLLCLGACLVTIGFRTTVIIGEAHGICVVLVMIVTTLLLTIVMLLVWKISIWWIVAFFVVFMSSESIYLSAILYRFAHGAYVPVAMSAFLMVVMIVWHYVHVKKYNFELEHSVPRDKVKELLERRDIQRVPGIGLFYTELVQGIPPVFRHLIEKIPSIHSVLIFVSMKHLPIPSVDMSERFLFRQVDREDYKVFQCVARYGYRDPFEEAKDFVDKLVEHLQYYIRDVNLYGVGCEPMMKQSSSYRSSRAESFSSHEKPKVKAVYAEEMLTPAESFSEHARQASGKSKRFAQFQGDKMNIVEMLKIQQEQQAVLEEMSKGVVYIFGESEVVARPHSSLIKKIAVNYIYSFLRKNSRNGEKMLSIPRRQILKVGISYEI*
>SsHAK8
MDLEFGRGLRSPKRDSWKTTLLLAYQSLGVVYGDLSISPLYVYSSTFAEDIQHSKTNDEIFGVLSFVFWTLTLIPLIKYVSVVLRADDNGEGGTFALYSLICRHANVSLLPNRQIADEELSTYKLECPPEITDKSRIKVLLEKHRKLRVALLIMVMIGTCMVIGDGVLTPAISVFSAVSGLEFSLSKDHREYAVIPITCVILAFLFALQHYGTHRVGFLFAPIVLAWLFCMSALGLYNIIHWNPHIYKALNPSHMFKFLKKTRKYGWMSLGGILLCMTAAYLSKHHDFYSSSKVGFYIAVPDKIRWPVLILAILASVVGSQAIISGTFSIINQSQSLSCFPRVKVVHTSEKIHGQIYIPEINWLLMILCIAVTVGFRDTKHMGNASGLAVITVMLVTTFLTSLVIVLCWHRPPLLALAFLLFFGSIEALYFSASLIKFLEGAWLPILLALILMAVMLIWHYTTIKKYEFDLHNKVTLEWLLALGDKLGMVRVPGIGLVYTDLTSGVPANFSRFVTNLPAFHQVLVFVCVKSVPVPYVFPAERYLIGRVGPPGHRSYRCIVRYGYRDVHQDVDSFETELVETLATFIKLDASYRCSEASDREQELDLEPSERERRLTVIASNPLRRRASYDLQDSMQHSAASTVEMRATVTATASADDDDSLMSPGRAEISSAAAGPKQVRFFIDSHVASPEFAENKQVAEELEALAAARECGTAFILGHSHVQCKPGSSVLKRLAVDVGYNFLRRNCRGPDVALRVPPASLLEVGMVYVL*
>SsHAK21
MVLTAERGRDGDRPEVVVVDIESGSLDGASASSIVDRQDSLFREAVTGHHHRAAGGAGHADHDSWGTTLRLAFQCVGILYGDVGTSPLYVYSTTFGHGGGVGHPDDVLGVLSLIIYSFMLFTVIKIVVVALHANDDGDGGTFALYSLISRYAKVSLLPNHQAEDELVSSYNSHEKPSSATLRRAHWLKHMLETSKSAKISLFLLTILAIAMVISDAVLTPPISVLSAVSGLKEKVPDLTTDQIVWITVAILVVLFAIQRFGTDKVGYSFAPIILLWLLLIGGVGLYNLIKYDVGVLRSFNPKYIIDYFRRNKKEGWVSLGDILLVFTGTEALFANLGYFSIRSIQLSFSLGLLPSVLLTYIGQAAYLRKHPEHFADTFFRSTPSALFWPTFILAIAASIIGSQAMISCAFATVSHLQTLSCFPRVRILHTSKRFHGQLYVPEVNLLLCIAACVVTVSFKTTTIIGKAHEICVILVMLITTLLMTIVMLLVWKINIWWIALFFIVFVPIESIYLSSVLYKFTHGPYVPVVMSAVLMVVMIVWHYVHVKRYKYELKHTLSPAKAEKLLEKHDLKRIPGVALFYTELVQGIPPIFPHLIEKVPAIHSVLIFVSIKHLHVPHVDAAERFLFRQVEPKEYKVFRCVARYGYRDSIGEEAEDFVVALVESLQYYIRDVNLYSVDEMQNVSYPISRDQSLSRDKPSGRHAIYAEEMITPIQSFSELTILSNGLSNRLPQFQASKMNIEELAKIEEEQKVIQREAEKGVVYILGEAEVVARPQSSLLKKIVVNYIYSFLRKNFMQGEKMLSIPHGKLLKVGISYEI*
>SsHAK16a
MGTLTTRVQESWVRTLRLAFQCVGILYADLGTSPLYVYANTFKEGVHHEDDVLVCLIPNQQAEDELVSRYKHRGKPSATLRRAQWMKNLLETSKAAKISLFFLTILATALAISDSMLTPPISVLAAVNGLKLRAPHLTTDAMVWITVAILVVFFSVQRFGTDKIGYTFAPVVFVWLLLIAGIGIYNTVKYDISTLKAFNAKYIIDYFRRNKKKGWVSLGEILLCFTGTEALFADLGYFSIRSIQLSFTFGLLPSVLLTYIGQAAYLRKHMDRPEIIPNVFFESIPKICVVLVMVITTLLMTIVMLLVWKVNIWWIAIFFVVFMSTESIYTAAVLYKFTHGPYVPVAMSAVLMFIMIVWHYVHVKRYKYELEHTVSRDEAKDLLERRDLKRVPGLGLFYTELVQGIPPIFPHLIEKIPTIHSVIVFITVKNLPVPHVDVTERFLFRQVEPKEFMVFRCVARYGYRDTLEAAGDFVKILVEYLQYYVRT
>SsHAK7
MDEEVGAAGRQQLQWKSYCRTLSLLAFQSFGVVYGDLSTSPLYVYRNSLSGRLNGYLDETTIFGLLSLVFWTFTLIPLLKYVIIVLSADDNGEGMQNSVCCQTSKQQMKSCQLIITQALIELWLPLHSKVLSAISGLQDPATGGLADERSSSEGVALVMLIEHQADGTEAMFADLGHFSAASIRLSLTPAPFVDMMISGLACITVMFVTTCLMSLVIIFVWQKNLLISLLFLVFFGALEAAYLSAAVMKVPQGGWGPIALSAVFMSIMYVWHYGTRRKYQFDLQNKVSMKWILNLGPSLGIMRVPGIGLIYTELVTGVPAIFSHFVTNLPAFHQVLVFVCVKSVPVPYVPMDERYLIGRIGPREYRMYRCIVRYGYKDVQKDDENFENHLVMSIARFIQMEAEESASSGTGSYESSPEGRMAVVHTTDTTGTGLVVRDSSVEDDAAATSLSLTRSSKSETLRSLQSIYELEAVGSVRRRRRVRFQIDEEERIDPQVRDELSDLLEAKEAGVAYIIGHSYVKARKNSNFLKTFAINYAYSFLRKNCRGPSVTLHIPHISLIEVGMIYYV*
>SsHAK18
METTSTANEQTGRGAMWELERNLDQPMDAEAGRLRNMYREKTYPTLVLLQLAFQSLGVVFGDLGTSPLYVFYNIFPREIEDTEQVIGALSLIIYSLTLIPLVKYVFIVLRANDNGQGGTFALYSLLCRHAKINTIPNQHRTDEELTTYSRYTYDEKSLAAKIKRWLEGHQIRKNVILILVLFGTCMAVGDGILTPAISVLSATGGIQVEEPSMRNDVVVIVSVVILIGLFSMQHFGTDKVSWLFAPIVFIWFILIGILGAVNISKYDQSVLKAFNPIYVYRYFKRGKTSWASLGGIMLSITGTEALFADLSYFPVQAIQIAFTVVVFPCLLLQYTGQAAYIAQNKDQVSHAFYHSLPDSVLWPSLIVATAAAVVASQATISMTYSIIKQALALGCFPRVRIIHTSKKYLGQIYSPDINWILLIFCIAVTAGFKNQSQIANAYGTAVIMVMLVTTFLMIPIMLLVWRSHWTLVILFTALSLLVEIPYFTAVVRKIDQGGWVPLVFAVAFLIIMYVWHYGTLKRYEFEMHSKVSMAWILGLGPSLGLVRVPGVGLVYTELASGVPHIFSHFITNLPAIHSTLVFVCVKYLPVYTVPVDERFLVKRIGPKNFHMFRCVARYGYKDIHKKDDDFEQMLFNSLMLFVRLESMMEEYTDSDEYSTLELNQQAGNANQRINGISTGSNMDLSYTSHDSIIQVQSPNHMGNSQVVLSGQMYQTVGDEIAFLNACRDAGVVHILGNTIIRARRDSGFIKKIAINYMYAFLRKICRENSAIFNVPHESLLNVGQVFYV*
>SsHAK22
MAQQQAAVDHQLTAGSGMVPVCTAAAAEGKKQTGTNKQQQKQQASSCCSEHDQDMADLELALALPMGVQRQDSLYRDATRAGGGGGNGSQQEGWARTLRLAFQCVGVLYGDIGTSPLYVYSSTFTSGIRDVDDLLGVLSLIIYSFLLFTIIKYVYIALRANDDGDGGTFALYSLISRHAKVSLVPNHQPEDELHTTDDAMGAVLGKRGSMRRRSVQLASHREQRAVWVKELLETSKPVRISLFLLTIVATAMVISDACLTPAISVLSAVGGSRRKRQTSPQLIRSEKEVNLMKLDLAYNRAEFLASKSRHTRNSLFDQIVWITVGILVLLFAVQRFGTHKVGYLFAPVVLLWLLLIGGVGVYNLVKHDVSVLRAFNPKYILDYFRRNGRDAWVSLGGVLLCFTGTEALFADLGYFSVRSIQLSFGFGLVPAVLLAYIGQAAFLRRYPEQVANTFYQSTPESMFWPTFVLALAASVIGSQAMISCAFATISHSQALGCFPRVKVLHTSRQYQGQLYIPEVNFLLALVACVVTLAFKTTAVIAEAHGICVVLVMLITTLLLTLVMLLVWRVNAACVALFFAVFAAAESVYLSSVLYRFAHGGYIPVAMSALLVAVMVLWHYVHVKRYKYELERTVSHDSVVRELLPRCRTVPGVGLFYTDLVQGIPPVFPHLVDKIPSIHAVLLFVSVKHLPVPHVDATERFLFRQVTEASSSSDANAGTGTGSNPSISPSPRVFRCVARYGYRDPLEEARDFAASLVERLQYYIRDVNLYGVDHQQPGSKVSYPSSRCDSMVVARQRSVMMLRQSSAASYYSYTAETATATTTTQQLQLARARSTSGGILHSASCAERAEQLARARSTGIFAEEMLTPAESFSELSRMGSIGGMQQQAAAAAAVKISLEEMARIEEEQRFIEREMEKGVVYILGESEVVARPHSSLLKKILVNYAYAFLRNNCRQGEKMLAIPKSQLLK
>SsHAK17
MPSLNYEQVGNFRKDLVLAYKTLGVVFGGLVTSPLYVYPSMNLSSPTKDDYMGLYSIMFWTLTLIGVVKYVGIALNADDHGEGGTFAMYSLLCRHADIGILPSKKVYSEEEPLLQNQSGRAGRPSWLGKFLERSITARRALLFVSILGMCMLIGDGILTPAISVLSAIEGLREPFPSVSKRKWFDSCIANRLILPFNITAVIEALSAVILIGLFLLQKYGTSKVSFLFSPIMAAWTFTTPIIGLYSIVHYYPGIFKAISPHYIVRFFLRNKKEGWRMLGGTVLCITGAEAMFADLGHFSKKGIQIAFLSSIYPSLVLTYAGQTAYLINNVNDFSDGFYKFVPRPVYWPMFVIATLAAIVASQSLISATFSVIKQSVVLDYFPRVKVVHTSQHKEGEVYSPETNYILMVICVSVVLGFGAGNAIGNAFGVVVIMVMLITTIMLTLVMIIIWRTPPVLVALYFVPFFIMEGSYVSAVFTKIPEGGWLPFAVSIILALVMFGWYYGRQRKMEYEMANKVTVERLSELLARPEVQRVPGLCFFYSNIQDGLTPILGHYIKNMSSLHAVTVFVTLRYLLVAKVDERERILVRRLGPNGVYGCTVQYGYADSLGDGDLAAQVTSSLRRYFETTEAGAEEAARLEAARMTGVVHVRGKMRFYVGEDAGWFDKVMLGFYEFLHGICRSALPALGTPLQQRVEIGMLYKV*
>SsHAK14
MEPESGGAVRRRLQKTESAEMRWVVPGGANEDDEIESSDGGGFDTPAAASDSRGGGCSDEDDGYEEDEMLRQRLVRTGPRADSFDVEALDVPGVYRHQVRALSTPRCFVELLASLGSCIVLTLQTLGVVFGDVGTSPLYTFDVMFNKYPITAKEDVLGALSLVIYTLILIPFLKYTLIVLWGNDDGEGGTFALYSLICRNAKASLLPNQLPSDTRISSFNLKVPSVELERSLKIKERLETSSMLKKLLLMLVLFGTSMVIADGVVTPAILQRFGTSKVGLAVGPALFIWFCCLAGIGIYNLRLYGSEVFRAFNPVYIYYYFERNPSEAWMSLGGCLLCATGSEAMFADLCYFSVKSVQLTFVFLVLPCLLLGYLGQAAFLMENLDESQQIFFLSIPTTLAALIASRAMTTAIFSTIKQATALGCFPRLKIIHTSRKFMGQIYIPVMNWFLLVSCLAFVAVFGSINEIGNAYGIAELGVMMMTTVLVTIIMLLIWQVNIVIVLCFLTLFLGLELFFFSSVLGSAADGSWVLLVFAAVLYLVMYIWNYGTKLKYETEVKQKLSMDLLMQLGCNLGTVRAPGIGLLYNELVRGVPAIFGHFLTTLPAMHSMIIFVCIKWVPVPVVPQNERFLFRRVCPKNYHMFRCIARYGYKDVRKENTQAFEQLLIESLEKFIRREAQERSLESDHNDDTDSEEEIASSSSRVLVGPNGSIYSLGVPLAEPGGTDNSALGSSMSFDGSSLDNELSFVHKAKESGVVYLLGHGDIRARKESFFLKKLVINYFYAFLRKNCRRGIATLSVPHTRLMQVAMQYMV*
>SsHAK23
MDDGGIQEEPPSARFLTPTRSGGTRWVDGSEVDSSESAPSWSLEDERSAGAVSSNGGAAAASRVSSGAFRRRLGKRPRRVDSLDVESMNVRGAHGHSAKEISMLSTLAMAFQTLGVVYGDMGTSPLYVFSDVFSKVPIKSEVEILGALSLVMYTIALIPFAKYVFIVLKANDNGEGGTFALYSLICRYAKVSMLPNQQRVDEDISSFRLKLPTPELERAISVKDCLEKKPLFKNILLFLVLMGTSMVIGDGILTPSMSGVLFWPVFVIATLAAMIASQAMISATFSCIKQAMALGCFPRIKIIHTSKKVMGQIYIPVMNWFLMVMCIIIVATFRSTNDIANPYGIAEVGVMMVSTALVTLVMLLIWQTNLFLVLCFPILFGAVEFVYLTAVLSKIQEGGWLPLAFSSLFLCIMYTWNYGSVLKYQSEMRGKISLDFILDLGATLGTVRVPGIGLVYNELVQGIPSIFGQLLVTLPAMHSTIVFVCIKYVPVPYVALEERFLFRRVGQKDYHMFRCVARYGYKDIRKEDHGFFEQLLVESLEKFLRREAQEIALEASTMEAERDDISVVSEVPQSPACEGDLQTPLLSDQRSGDNNRMVTTDGSDPVLPSSSMSAEEDPGLEYELAALREAMASGFTYLLAHGDVRARKESLFTKKFVINYFYAFLRRNCRAGTATLKVPHSNIMRVGMTYMV
>SsHAK9
MDPEFGVGTAPRKREPWRTTLLLAYQSLGVVYGDLSISPLYVYKSTFAEDITHSKGNEEIYGALSFVFWTLTLIPLLKYVTIVLRADDNGEGGTFALYSLICRHANVSLLPNRQVADEELSTYRLERPPEAAGRSGVKAWLEKHTKLHTALLVMVMIGTCMVIGDGVLTPAISVFSAVSGLELSLSKDQHEYAVIPITCAILVFLFALQHYGTHRVGFLFAPIILAWLLCMSTIGLYNIIRWNPQVYTALNPSYMIRFLRKTKKSGWMSLGGILLCMTVYPSLILGYMGQAAYLSQHHNLDASYQIGFYIAVPVLAILASVVGSQAIISGTFSIISQSQSLSCFPRVKVVHTSDKVHGQIYIPEVNWILMVLCIAVTVGFRNTKHMGNASGLAVITVMLVTTCLMSLVIMLCWDRSPWLALAFFLFFGSIEALYFSASLIKFLEGAWLPILLALILLAIMFVWHHTTIKKYEYDMHNKVTLEWLLALGDKLGMVRVPGIGLVYTDLTSGVPANFSRFVTNLPAFHRVLVFVCVKSVTVPHVLPAERYLVGRVGPPGHRSYRCIVRYGYRDVHQDVDSFETELVESLATFIKLDALFRCSDAGGEQRDSSYYERENALTVIGSNPLRRHMGLGYDDSHDGASSGSDRVDGIELAAAPAVVKKQVRFAVPPPRSPGVDESVLEELHELCEAREAGTAFILGHSHVKTKPGSSLLKRLAIGVGYNFLRRNCRGPDVSLRVPPASLLE
>SsHAK5a
VGWATTLHLAFQSIGVVYGDMGTSPLYVFSSTFTNGINNTDDLLGVMSLIIYTVILLPLIKYCFIVLRANDNGDGGTFALYSLISRYAGISLIPNQQVEDAMVSRYKLESPTNRIKRAHWIKNMMENSQKFKITLFLVTVLGTSMVIGDGVLTPCISGQIAGISIAILIVLFLVQRFGTDKVGYTFAPIILTWFILIAGIGVYNLIKHDTSVLQAFNPKYIVDYFKRNGKQGWISLGGVILCITGTEAMFADLGHFNMRAIQIGFSVVLFPSVLLAYIGQAAYLRIYPENVANTFYKSIPGPLYWPTFVVAVAAAIIASQAMISGAFAIIAQSQVLGCFPRVRVTHTSTKFEGQVYIPEINYALMILCVVVTAIFQTTEKIGNAYGIAVVFVMFITTLLVALVMIMIWKTSLLWIALFLVIIGGAELVYLSSALYKFTQGGYLPLAFAAILMFIMATWHYVHVHRYNYELQNKVSSNYVAELATRRNLTRLPGIGFLYSELVQGIPPILPHLVERVPSIHSVLVIISIKYLPISKIETNERFLFRYVEPKDYRVFRCVVRYGYNDKVEDPREFEGLLIEHLKQFIHQESFYSQGGDHSAEEVEDAIEPSDSVRGAKLSKSFSDRSATVPSNGCMDVIQIIQREMEDGVVHMLGETNVVAGPDAGVLKKIIVDYAYSFMRKNFRQPEKITCVPHNKLLRVGMTYEI*
>SsHAK2
MDAEAGVAGADQLPRRQYYMNLLLLAYQSFGVVYGDLSTSPLYVYKSTFSGKLSQYQDEETVFGVLSLIFWTFTLIPLLKYVTIVLSADDNGEGGPFALYSLLCRHAKLSLLPNQQAADEELSSYYRNGFAPRNGSSPWLRRFLEKHKKMRTVLLLIVLCGASMVIGDGVLTPAISVLSSMSGLQVRATGLEHKVDPLVFHTQFVCYPGSVVLLSCIVLVGLFALQHRGTQKVAFMFAPIVIIWLLSIGGIGLYNILHWNPNIYQALSPYYMVKFFKRTGKDGWIALGGILLSMTVKQCLLTLVAFITVIYPCLILQYMGHAAFLSKNTFHMPTSFYDTIPEPVFWPVFVVATLAAVVGSQAVISATFSIVKQCHALGCFPRVKVVHTSRWIYGQIYIPEINWILMVLCVAVTIAFRDTTLIGNAYGIACMTVMLVTTFLMALIIIFVWQRNIIFALVFLVFFGSIEAVYLSSSLMKVPQGGWVPLVLAFIFMSVMYIWHYGLRRKYQFDLQNKVSMRSILSLGPSLGIVRVPGIGLIYTELVTGVPSIFSHFVTNLPAFHEVLVFLCVKSVPVPYVSPDERYLVGRIGPKEYRMYRCIVRYGYKDVQRDDDNFENMLVMSIAKFIMMEAEDASSSASYDIANEGRMAVITTTDASASPLAMGDFNGLADSMTTRSSKSESLRSLQSSYEQESPSVSRRRHVRFEVPEEDDMGQQVKEELMALVEAKHAGVAYIMGHSYIKARRSSSFLKKFAIDVGYSFLRKNCRGPSVTLHIPHISLIEVGMIYYV*
>SsHAK5b
MAEPQHTSSNGAAHGDANSEHASEKMPPKRLQRFDSLHMEAGMIPGGSTHAAKVGWATTLHLAFQSIGVVYGDMGTSPLYVFSSTFTNGINNTDDLLGVMSLIIYTVILLPLIKYCFIVLRANDNGDGGTFALYSLISRYARISLIPNQQAEDAMVSHYKLESPTNRIKRAHWIKKKMENSPKFKVMLFLVTVLATSMVIGDGVLTPSMSGQIVGISIAILIVLFLVQRFGTDKVGYTFAPIILTWFLLIAGIGAYNLIKHDASVLKAFNPKYIVDYFKRNGKQGWISLGGVILCITGTEAMFADLGHFNVRAVQIGFSVVLFPSVLLAYIGQAAYLRIYPENVANTFYKSIPGPLYWPTFVVAVAAAIIASQAMISGAFAIIAQSQVLGCFPRVRVTHTSTKFEGQVYIPEINYVLMVLCVAVTAIFQTTEKIGNAYDTHTTIILCRYCCCLCNVYNNTSGHFSNGYDMEDKSAMDCTLSSNNWWSRARILIFGTYKFTQGGYLPLAFAAILMFIMATWHYVHVHRYNYELQNKVSGIGFLYSELVQGIPPILPHLVERVPSIHSVLVIISIKYLPISKIEISERFLFRYVEPRDYRVFRCVVRYGYNDKVEDPREFEGLLIGYLKQFIHQESFYSPGGDNSAEEIEDAIEPSMRIQEATMSDSSSDRSTAAPSNGCIYEIQTIQREMEDGVVHMLGEANVVAEPNADLFKKIIVDYAYNFIRKNFRQPEKITCVPHNRLLRVGMTYEI*
>SsHAK3
MQLHWTSLLVLAYQSCGVVYGDLSTSPLYVYKGTFSGSLHRFLDEETVFGVFSVVFWTVTLIPLLKYVFIVLSADDNGEGGTFALYSLLVRHAKFSLMPNQQAADEELSAYYRPGYSTEETPILKALRNFLEKHRKSRTFLLLMVLFGASLVIGDGVLTPAMSVLSSFSGLQVHSSEVVLLSCIVLVCLFTLQHWGTRRVAFLFAPVVVLWLLLLAALGIYNIAVWNPRVLRALSPYYVVRFFQRTGKDGWISLGGVLLSMTGTEAMYADLGHFTAASIRVAFVGLIYPCLVLQYMGQAAFLSKSPDCNIHFIFFESIPRPIFWPVLVIATLAAIVGSQAVISATFSIVRQCTALGCFPRVKIVHTSNRIHGQIYSPEINWILMLVCLGVTVGFRDTDLIGNAYGMACAGVMVVTTLLMALVMIFVWQQGFILAAMFLLAFGSVECVYLSAALMKVPQGGWLPLALSLVVVAVMYVWHYGTRRRHLFDVQNKVSLKWLHALGPSLGIVRVPGIGLIYSELATGVPAIFSHFVTNLPAFHQVLVFVCVKAVPIPHVRCYERHLIGRIGPREFRMYRCVIRHGYKDVPGDDNDFENDLVVRIAEFVHMEAAEAAANADDPRNSDASVEGRMAVVNRPFDLSRTGLLMRAPLPNPEDSIVVRAATAAATTAADSSKTETIQSLQTMYEAESPGFAIRRRIRFEIDVSTSESMDPAVKEELSALVEAKHAGVAYIMGHSYIKARKSSSIIKKLAIDVAYTFLRKNCRGPAVALNIPHISLIEVGMIYYV*
>SsHAK25
MDLEAAGGAEAAHGKVSPWIWSGFLCWVLLLHFPDCLLRLLQRRGESWRATLLLAYQSLGVVYGDVATSPLYVYKSAFAGNDIQHSEGNEEIYGVLSFVFWTLTLITLVKYVLIVLRADDGGEGGTFALYSLICRHVRAGLLPGGGTTDELMEEEKVTGRRGERPVSRVRAVLEKYRVLQRLLLLFALLGTCMVIGDGVLTPAVSVFSAVSGLELSLEKEQHKYIELPVACAILICLFALQHYGTHKVGFLFAPIVCIWLLCISAIGLYNIIHWDHHVYRALSPYYMYQFLRKTQTGGWMSLGGILLCVTGSEAMYADLGHFSQSSIQIAFISVVYPALVLAYMGQAAFISQHHNIESSYHIGFYVSVPETLRWPVLVIAILAAVVGSQAIITGTFSIIKQCSSLSCFPGVKIVHTSSTVHGQIYIPEINWMLMILCLAVTIGFRDTKHLANAQGLAVITVMLVTTCLMSLVIVLCWNKSIFLALGFLLFFGTIEVIYFSASLVKFHEGAWVPITLSFIFMVVMCVWHYGTIKKYEFDVQNKVSVNWLLNLGPSLGIVRVRGIGLIHTELMSGIPAIFSHFVTNLPAFHQVLVFLCVKSVPVPHVEPEERFLVGRIGPKEYRLYRVIVRYGYRDVQKDDLEFEKELVGNIAEFIRSSGEYDKNGFVEDTDKPSEKLSTISTGINMLEEDGELDASVSPHKEIDPHNAAPKRKKARFMIPKSAQVDSEVRRELQELMDAREAGMSFILGHSYMKAKSGSSFIKRIVINFFYEFLRKNSRGPSYAANIPHASTLEVGMVYQV*
>SsHAK20a
MSSSAEAESAAAATERFQRHDSLYGDAEKVTNGKHHGSGDSWARTLMLAFQSIGVVYGDIGTSPLYVYSSTFPDGIRHPDDLLGVLSLILYTLILIPMLKYVFVVLHANDNGDGGTFALYSLISRYAKIRMIPDQQSEDATVSNYRVEAASSRLRRAQWLKEKLESSNAAKIGLFTITILGTSMVMGDGTLTPAISVLSAVSGIREKAPNLSQSEVVWISVAILFLLFSVQRFGTDKVGYSFAPIISVWFVLIAGTGMYNLAVHDATVLRAFNPMYIVDYFRRNGKEAWVSLGGVVLCITGTEAMFADLGHFNIRAIQISFTCILFPSVALCYMGQAAYLRKFPENVGDTFYKSIPTPMFWPVFLVAILAAIIASQAMLSGAFAILSKALSLGCFPRVEVVHTSSKYAGQVYLPEVNFLIGAASVAVTLGFQTTANIGNAYGICVVTVFSITTHLLAVVMLLVWRAHPALSAAFYAVFGLVEFLYLSSILSKFAEGGYLPFCFSLVLMALMAAWHYVHVLRYWYELDRAVPAAELAAVLARRDVRRVPGVGLLYSELVQGIPPVFPRLVDKIPSVHAVFVFVSIKHLPIPRVAAPERFIFRRVGPVSHRVFRCVARYGYTDPMEGHREFAAFLLDRLKTFVQEEAAFAASSGSSAAVAEEEQRFIDAEAERGVVYLMGEAKVTAAAGSSLLKRVVVNSVYGFLRKNLRESHKALSIPKDQLLRVGITYEI*
>SsHAK11
MASLSESELTNRGSMWELDQNLDQPMDEEAGRLKNMYREKKFSSALLLRLAFQSLGVVFGDLGTSPLYVFYNIFPRGIGEGEDEDVIGALSLIIYTLTLIPLLKYVFVVLRANDNGQVLSASGGIKVQNQNMSTDVVVLVAVIILIGLFSMQHYGTDKVGWLFAPIVLLWFILIGSVGAINIHKYDSSVLKAYNPIYIYRFFQRRRNSDIWTSLGGIMLSITGTEALFADLCHFPVLAIQIAFTLIVFPCLLLAYTGQAAYIISNKTHVADAFYRSIPGTAVVIVMLVTTFLMVPIMLLVWKSHWILVVTFIVLSLMVEVPYFVACILKIDQGGWVPLVVATAFFVIMYVWHFCTVKRYEFEMHSKVSMAWILGLGPSLGLVRVPGIGFVYTELASGVPHIFSHFITNLPAIHSVVVFVCVKYLPVYTVPTEERFLVRRIGPKNFHMFRCVARYGYKDLHKRDEDFERMLFDCVLFFVRLESMMEGYSDSDEFSVPEQAPGSGRAAFLGERACATMCSNGELSFSSQDSIVPAAQSPLPPRGLRLQLQCSASASAVGQASSGDTVGDELEFLNRCKDAGVVHILGNTIVRARRDSGVVKKLAVDYMYAFMRRVCRENSVIFNVPHESLLNVGQIYYI*
>SsHAK19b
AAQVVWISVPILFALFSVQRYGTDKVGYSFAPIITVWFFLIAGIGVYNLIVHEIGVLRAFNPMYIVDYFRRNGKEGWVSLGGVILCVTGTEGMYADLSHFSIKAIQISFSTVLLPSVALCYIGQTAYLRKFPESVADTFFRSIPELMFWPTFIIAILSAIIASQAMLSGAFAILSKALSLGCFPSVQVIHTSKSYAGQVYIPEVNFLMGLASIIVTITFRTTTEIGNAYGICVVTVFSITTHLTTIVMLLVWRKKFIFILLFYVVFSSIELIYLSSILTKFVQGGYLPFCFSLVLMALMITWHYVQVMKYWYELDHIVPADEVTALLEKHEVRRIPGVGLLYSDLVQGIPPVFPRLVQRIPSVHSVFLFMSIKHLPIPHVAPVERFLFRQVGPREHRMFRCVARYGYSDMLEESVLFKGFLTERLKMFIQEEAVFETNSTAGDTQTNPNKVIDPKVCGHDEKISSDLAFWVEKEKQLIDTEIERGVVYLMGETNVIAGPKSSAAKKIVVDYVYTFLRKNLTEGEKVLSIPKDQLLKEEVVFPKTVAELLPRWVIICVWKPCKSAAPTPGDPLWSAGYLKDNWIDTDLPETKFESNLKFLAQQPAVVDRRFFYRVEGLLGGEAVGDGLVAVVEEEAQAERHMEVDDAEDVGPHGGAQAHGGVKVDEPREQRAALAVIRRVPAPGGRSTPSSPFSRLAHTRSFSVSQELPFPADGGCGGDRGGGGGRGIGLPP
>SsHAK20b
MVWISVAILVVLFAVQRFGTDKVGYSFAPIILMWFLFIGGIGIYNLIKYDIGVLRAFYPKYIVDYFKTNGKDAWISLGGILLCFTGTEAMFADLGHFNIRSIQISFSFILFPSVSLAYIGQAAFLRKHPEHVLDTFYKSIPGPMFWPTFIIAVSAAIIASQAMISGSFAIISQSQTLGCFPRVKVLHTSKLYEGQVYIPEINFVLGLLCVIVTFGFKTTTNIGNAYGICVTSVMVITTILLVIVMLLIWRVSIWLIIPFCLVFGSIELVYLSSVLYKFKQGGYLPIVTAAVLLTIMGVWHYVHVKKYWYELEHIVTNKDMRELIQAHDVKRTPGVGFLYTELVQGVPPIFPHLIEKVPFVHSILVFVSIKHLPIPHVEVSERFCFRKVESRTSRMFRCVARYGYSDTIERAKEFAASLVEGLQSYIEEGHFITNMQIQETEAEEATSITDSNTRTRKASGSTVYIEEALMQSETTDLTQPPISSYSAHSSGRISEDQSRTIAEEKQFIQRELQKGVVYILGETEIRAGSNSSFFKKIVVNYMYSFLRKNFRQGEKVFAIPRQQVLKVGMVLEAGLSAPTRIQGLRHYVLPFEALCFKRKATEKPQRRNSSATGIIIRSD
>SsHAK15
MASSAESSAAGGMRKAPSLEWRWVSTEEDDDEERAGAGVGTPAAVGRGGSFESEDDEDDDEEEEKEEKEKGRKRLIRTVPSVDWFDVEGNEVSVAQQLDDSEEFDFGRTMFLALQTLAVVFGDIGIGPLYTFDVMFNKYPIVGEEDVLGALSLVLYTLILMPLVKYVLVVLGANDDGEGGIFALYSLICRNAKVSLIPNQVQSEKRMSSFRLKLPTPELERSIKVKEKLESSLLLKKLLLGLVLFGTSMFISNGVITPAMSVLSAVSGLKVGLPNTSQDAVVMISVALLVVLFSVQRYATSKVGFAIGPSLLLWFCCLGGIGIYNLSLYGPTAFKAFNPLYIIYYFGRNPFQAWLSLGGYLLCATGSEAIFSNLCYFPVRYVQYMFVLLVLPCLVLAYLGQAAFLIANQKSSEQVFFSSIPSGVFWPVFLVANLAALIASRTMTVAIFQCLKQSIALGCFPRLKIVHTSRKFMAKIYIPVVNWFLMVSCLGFIILFRNIYDVGNAYAIAELGVMIMATVYVTIIMLLIWEFNIMKVLSFVITFLFLELIFFSSALSSVGDGGWALLIFASVLLMIMFIWNYGSKLKYDSEVKQKLSKDLMRKLGPNLGTIRAPGLGLVCSDIVKGVPAIFGHFLTSLPAIHSIIVFVCIRNVPVPVVPQSERFLFQRVCSRGYHMFRCIARYGYKDKKQEHHSVFERLLIEGLEKFIQREAVELSLQSEDDIDSDEEPPTPVKIIQAPNGSLYSLDVPLLADYAPSTELIPEASCSTPQHDPVLDYAHNLELELAFIKQSKRSGAVYLIDNPIIKARKDSWFFKKLMINYFFAFLRNNCRRAIMLMSIPHSNMMQVRMTSYV*
>SsHAK1
MSSSLEVDNPGGGGGESANRLSLKRHDSLFGDAEKVSGGKYHGSEGSWARTLHLAFQSVGIIYGDIGTSPLYVYSSTFPDGIKYNDDLLGVLSLIIYTLIVIPMLKYVFIVLYANDNGDGGTFALYSLISRYAKIRLIPNQQAEDAMVSNYSIEAPNSQLRRAQWFKQKLESSKAAKIVLFTLTILGTSMVMGDGTLTPAISVLSAVSGIKEKAPNLTQTEVVWISVAILFLLFSVQRFGTDKVGYTFAPVISVWFLLIAGIGLYNLVIHDIGVLRAFNPWYIVQYFKRNGKEGWVSLGGIILCVTGTEGMFADLGHFNIRAVQISFNGILFPSVTLCYIGQAAYLRKFPENVGDTFYRSIPAPLFWPTFIVAILAAIIASQAMLSGAFAILSKALSLGCLPRVQVIHTSKKYEGQVYIPEVNFLMGLASIIVTIAFRTTTSIGNAYGICVVTTFSITTHLMTVVMLVIWKKHIVYVLLFYVVFGFTELIYLSSILSKFIQGGYLPFCFALVLMTLMATWHYVHVKRYWYELDHIVPTDQMTTLLEKNDVRRIPGVGLLYTELVQGIPPVFPRLIKKIPSVHSIFLFMSIKHLPIPRVVPAERFLFRQVGPREQRMFRCVARYGYSDALEEPKEFAAFLVDRLKMFIQEEIAFAQNEAAENEDEAAADQQAPARPRPSTSSVVHSEEAIQSRVSTHSGRITFHANQTAEEEKQLIDREVERGVVYLMGEANVSAGPKSSVLKKIVVNYIYTFLRKNLTEGHKALAIPKDQLLKVGITYEI*
>SsHAK26
MEHRAAPPDDVIVQVNAAAVAAVDDRISTGQITEEDVGIVDDGKQIGGGRSTRRTFSQSYKMKHRNPLEFTGWQLALLGYQSLGVVYGDIGTSPLYTFSSFTLPGPGADDVLGILSLILWTLTLVSLVKYVFIVLHADDHGEGGTFALYSLLRQHVNFSGKSMPVPVTRLASDANLKFHSKKSSLQPRMLKFLEGSPIAQAVITYLVLVGTCMVMGDGALTPSISGIYLINLLHHQFITSYQLFKESSQGLLALNKYGTSKVGFTFSPIMLVWFALIASIGLYNIIKYYPPVLKAISPHYIYLFFARNKRAGWEQFGTVVLCITVNQFITKSGAEAMFADLGHFNKKSIQMAYSCLVYPALILAYAGQAAFLIKNPSKLSTTFYSSVPEALFWPMFIVATLAAIVASQALISASFSIIKQSIALGCFPRVTMKHTSKKYEGRVYSPEINYFLMIACILITVGFKGGPEIGQAYGVAVIWVMLITTHLITVVMVIIWQSHSAIAGLFYVIYTVIEGLMTISLLYKIAQGGWVPFAITAFFLIITLSWTYGRSKKNEYEASNLMDRQEFIKTVNMSNRVPGICIFCTDLMNGIPPIVRHYVQHMGCLRELMVFVTVRHLPVTSVLPEERFLFDRLEPFGVYRCIVQYGYMDTQNMEDDEYVLSIIASLKEIAQSDDETMMMDSALANGTTFVLGRVILKMSSKQNCFKRFVINNLYRFLQKNFRSNISSLKIAPSKTLQIGMQYEI*
>SsHAK12
MLMASMSDSETTNRGSMWELDQSLDQPMDEEASQLKNMYREKYVFVVLRANDNGQVLSAAGGIRVQNQNMSTDVVVIVAVVILIGLFCMQHYGTDKVGWLFAPLVLLWFILIGSVGLVNIHKYNSSVLRAYNPVYTFRYFKRGKSEIWTSLGGVMLSITGHWQFNCNFCINCTAVVIVMLVTTFLMVPVMLLVWKSHWILVVIFLVLSLTVELPYFTACINKVDQGGWVPLVIAITFFVIMYVWHFCTVKRYEFEMHSKVSMAWILGLGPSLGLVRVPGIGFVYTELASGVPHIFSHFITNLPAIHSVVVFVCIKYLPVYTVPAEERFIMKRIGPKNYHMFRCVARYGYKDIHKKDDNFEKMLLDRLLIFVRLESMMDGYSDSEDFTMMEQKAERSTRSLQLTEKAGGNTMSSIGDLSYSSQDSIVPAKSPLTGNSLTRYSSQTFGDELEFLNRCKDAGVVHILGNTVVQARRDSGIVKKVAVNYVYAFLRKLCRENSVIFNVPHESLLN
>SsHAK4
QKGFYQDLLLAYKTLGVVFGGLVTSPLYVYPSMNLTNPTEEDYLGIYSIMFWTLTLIGVVKYICIALNADDHGEGDHPKSNPMKKPAISNWDQGVSICFAAGGTFAMYSLLCQHANIGILPSKKIYTEEEQGLQVPARPVVAGRPSKLRRFIERSITARRLLLLTAILGMCMLIGDGILTPAISVLSAIDGLRGPFPSVSKPTVEALSAGILIGLFLLQKYGTSKVSFMFSPIMAAWTFTTPIIGVYSIWRYYPGIFKAMSPHYIVHFFVTKQKRGWQLLGGTVLCITGAEAMFADLGHFSKRSIQIAFLSSIYPSLVLTYAGQTAYLITHVDDFGDGFYKFVPRPVYWPMFVIATLAAIVASQSLISATFSVVKQSVALDYFPRVRVVHTSGDKEGEVYSPETNYLLMLLCVGAIVGFGDGKDIGNAFGVVVILVMLITTVLLTLVMLIIWGTHVLLVALYFVPFLILEGTYVSAVCTKIMKGGWLPFAISLVLALVMFTWYYGRQRKAEYEMANKVTLERLGELLAAPDVRRVPGLCFFYSNMQEWRWLTPVLAHYIKNMRSLHRVTVFVTLRYLLVAKVDAKSRIEVRRFGPRGVYGCTIHYGYADPLDEEEDGLAGQVVRAVREHIEREAAASAAEVEEEAAQLEEARAAGVVHVRGKTRFHVGRDTGFFDRVLLGFYEFLHTTCRSALPALGIPLQQR
>SsHAK24
MDAESSRGAASARKKSWRSELVLAYQSLGVVYGEVATSPLYVYKSAFAGGDIDHSEGNEEIYGVLSLVFWTLTLITLLKYVLVVLRADDDGEGGTFALYSLICRRVRVGLLPGVGDSSAADELKEQRDDALLPPPASSVRTALQQRRELQWLLLLFALLGTSMVIGDGVLTPAVSVVSAVSGLKLSMVNEQHQYVLLPVTCVILVGLFALQHFGTHRVGFLFAPIVCLWLLCISTIGVYNIIVWNPHIYKALSPYYMYSFIQKTQVGGWMSLGGILLCVTGSEAMYADLGHFSQTSIKIAFTTVVYPSLVLAYMGQAAYISQHHNFERNHHIGFYISVPGFRNTKQMANAQGLAVITVMIVTTCFMSLVIVLCWNKNVVFALAFLLFFGAIEAVYFSASLVKFHEGAWVPIILSFTFLTVMCVWHYGTTKKYEFDVDNKVSISWLLNLGPSLGIVRVRGIGLIHTELVSGIPGIFSHFVTNLPAFHQVLVFLCIKSVSVPHVQPEERFLVGRIGLKQYRLYRVVVRYGYRDVQQDSLEFEKALVSSIAEFIRSGDSDKNGYPDDSESPYERLSIISKGLPFHEADGEVEGSPESSVRKDTNPNLVSSKSRRVRFVLPENAQINSEVRNELQELTEAREAGMSFIMGRSYMKAKSGSSLMKRIAINFIYEFLMRNSRGPAYAANVPHVSTLEVGMVCQV*
>SsHAK13
MDETGLQKATLLLAYQSFGVVYGDLCISPVYVYKNTFSGKLRLHEEDEEILGVLSLVFWSLTLIPLLKYIILVLGADDDGEGGTFALYSLMCRRSRMGLLNNINIGCLSAYNQKEPREELKSSVAIKSFIEKHYSLRVVLLLFVLMGTSMVIGDGVFTPTMSVLSAVSGLRIKFPELHENYTVLFACFILVVLFALQHYGTHRVGFLFAPILLAWLGCIGGIGIYNIFKWNPTVIRALSPYYIYNFFRKAGKDGWSSLGGIVLCITGAEAMFADLGHFSKLSLRLGFTIVVYPCLVLAYMGEAAYLSKHREDLQSSFYKALPDRVFWPVLIIATLATVVGSQAIISATFSIISQSRALGCFPRIKIVHTSSHVHGQIYIPEVNWVLMFLCLAVTVGFRDTEMIGNAYGLAVILVMFATTCLMFLVITIVWNRSVVLAALFTVGFGSMELMYLSACLAKVPHGGWLPLLLSLVTLLAMSTWHYGTKKKEEYELQNKVCLDRFLGLSSGIGLVRVPGVGFVYSSSANGVPPMFAHFVTNFPAFHRVLIFVSLQTLTVPKVSPDERFLVGRVGAPAHRLFRCVVRYGYKEGRRDHFNFENQLLMKVVEFLQRQDAAAAAAEAGDYYSGSRELSVIPAAPAPAHAHQLVDADSAPSILSCSTSSCEIDAGTAVGRRVRFEEPRGAAGGGGEEVKTLLEERESGVSYMIGHTCVQAHESSPAVKKFAVNVVYGFLRRNSRRPAVELGIPNTSLIEVGMTYKV*
>SsHAK10
MTLSLAYQSLGVVYGDLSTSPLYVYKAAFAEDIQHSESNDEILGVLSFVFWTLTLIPLLKYVCVVLRADDHGEGGTFALYSLLCRHARAALLPPGRTAAGDEGQFLDGAGGGAEKANGNAVTLGGGAAASVRRLLQRHKVLQRVLLVLALVGTCMVIGDGVLTPAISVFSAVSGLELSMEKEHHKYWDQDQEQIIKEDGSLSDVELPIACIILVCLFALQHYGTHRVGFIFAPIVITWLLCISMIGVYNIIHWEPTVYRALSPYYMYKFLRKTQRGGWMSLGGILLCVTGSEAMFADLGHFNQLSIQVAFACLVYPALILAYMGQAAYLCKHHNMETDYRIGFYVIGCYNRHVGHNVSDVPVLCWHKSIFLAIAFIVFFGTIEALYFSAALIKFREGAWVPIVLALIFILIMCIWHYGTIKKYEFDVQSKVSINWLLGLSPNLGIVRVRGIGLIHTELETGIPAIFSHFVTNLPAFHQVLIFMCIKNVPIPHVRPEERFLVGRIGPKQYRIYRCIVRYGYHDFHKDDIEFEKELVCSIAEFIRSGSSKLNGMPVEFDEEQHMAVVRSNSIRMLEEEATTVEKTVGPSQANREIQSPSPSPSPAAVVVPKKRVRFVLPAASPKPNAGVQEELQELSDAREAGMAFILGHSHVKAKSGSSFIRRFVINFCYDFLRRNSRGPNYAVSIPHASTLEVGMMYYI*

>Sobic.010G112800
MDAESGRGAASARKKSWRSELVLAYQSLGVVYGEVATSPLYVYKSAFAGGDIDHSEGNEEIYGVLSLVFWTLTLITLLKY
VLVVLRADDDGEGGTFALYSLICRRVRAGLLPGVVGDSSAADDELKEQRDGGALPPLASSVRAALQQRRELQWLLLMFAL
LGTSMVIGDGVLTPAVSVFSAVSGLKLSMVNEQHQYVLLPVTCVILVGLFALQHFGTHRVGFLFAPIVCLWLACISAIGV
YNIFIWNPHIYKALSPYYMHSFIQKTQVGGWMSLGGILLCVTGSEAMYADLGHFSQSSIKIAFTMVVYPSLVLAYMGQAA
YISQHHNFERNHHIGFYISVPEKIRWPVLGIAILAAVVGSQAVITGTFSVIKQCCSLNCFPRVKIVHTSSTVHGQIYIPE
INWILMILCLAVTIGFRNTKQMANAQGLAVITVMIVTTCFMSLVIVLCWNKNVVFALAFLLFFGAIEAVYFSASLVKFHE
GAWVPIILSFTFLIVMCVWHYGTTKKYEFDVENKVSISWLLNLGPSLGIVRVRGIGLIHTELVSGIPAIFSHFVTNLPAF
HQVLVFLCIKSVSVPHVQSEERFLVGRIGLKQYRLYRVVVRYGYRDVQQDSLEFEKALVSSIAEFIRSGDSDQNGYPDGS
ESPYERLSIISKGLPFQEAYGEVEGSPESSVRKDTNRNLVSSKSTRVRFVLPENAQINSEVRNELQELTEAREAGMSFIM
GRSYMKAKSGSSLMKRIAINFIYEFLTRNSRGPAYAANVPHVSTLEVGMVCQV*
>Sobic.010G224400
MDVKGSGGRPPAVQLQSTTKRRAASSPWGLQKATLLLAYQSFGVVYGDLCISPVYVYKNTFSGKLRLHEEDEEILGVLSL
VFWSLTLIPLLKYIILVLGADDDGEGGTFALYSLMCRRSRMGLLNNINNGCLSVYNQKEPREELRSSLAIKSFIEKHYSL
RVVLLLFVLMGTSMVIGDGVFTPTMSVLSAVSGLRIKFPELHENYTVLFACFILVVLFALQHYGTHRVGFLFAPILLAWL
GCIGGIGIYNIFKWNRTVIRALSPYYIYNFFRKAGKDGWSSLGGIVLCITGAEAMFADLGHFSKLSLRLGFTIVVYPCLV
LAYMGEAAYLSKHREDLQSSFYKALPDRVFWPVLIIATLATVVGSQAIISATFSIISQSRALGCFPRIKIVHTSSHVHGQ
IYIPEVNWVLMFLCLAVTVGFRDTEMIGNAYGLAVILVMFATTCLMFLVITIVWNRSVVLAALFTIGFGSMELMYLSACL
AKVPHGGWLPLLLSLVTLLAMSTWHYGTKKKEEYELQNKVCLDRFLGLSSGIGLVRVPGVGFVYSSAANGVPPMFAHFVT
NFPAFHRVLIFVSLQTLTVPKVSPEERFLVGRVGAPAHRLFRCVVRYGYKEGRRDHFNFENQLLMKVVEFLQRQQDAAAE
AGGDYYYSGSVELSVIPAAPAHAHGQLADADSAPPMASWSTSSCEIDAGGRRVRFEEPRGAGEGGGGSEEVKTLLEERES
GVSYMIGHTSVQAHESSPAVKKFAVNVVYGFLRRNSRRPAVELGIPNTSLIEVGMTYKV*
>Sobic.010G197500
MKSPPVMDPEAPPPPGTPPYDDEEEEEEEEEEKARGARKRVPWRMTLSLAYQSLGVVYGDLSTSPLYVYKAAFAEDIQHS
ESNDEILGVLSFVFWTLTLVPLLKYVCVVLRADDHGEGGTFALYSLLCRHARAALLPPGRTAAGEEDKFLDGATKKATAQ
NGNAATLGGGAAASVRRLLQRHKVLQRVLLVLALVGTCMVIGDGVLTPAISVFSAVSGLELSMEKEHHKYVELPIACIIL
VCLFALQHYGTHRVGFIFAPVVITWLLCISVIGVYNIIHWEPTVYRALSPYYMYKFLRKTQRGGWMSLGGILLCVTGSEA
MFADLGHFNQLSIQIAFTCMVYPALILAYMGQAAYLCKHHNMETDYRIGFYVSVPEKIRWPVMAIAILAAVVGSQAVITG
TFSMIKQCTSLGCFPRVKIIHTSAKVHGQIYIPEINWILMILCLAVTIGFRNTKHLGNASGLAVITVMLVTTCLMSLVIV
LCWHKSIFLAIAFIVFFGTIEALYFSAALIKFKEGAWVPIVLALIFILIMCIWHYGTIKKYEFDVQSKVSINWLLGLSPN
LGIVRVRGIGLIHTELETGIPAIFSHFVTNLPAFHQVLIFMCIKNVPIPHVRPEERFLVGRIGPKQYRIYRCIVRYGYHD
FHKDDIEFEKELVCSVAEFIRSGSSKLNGMPVEFDEEQHMAVVRSNSIRMLEEEATTVEKTVGPSHASREIQSPSPSPSP
SPATPVVVPKKRVRFVLPAASPKPNAGVQEELQELSDAREAGMAFILGHSHVKAKSGSSFLRRFVINFCYDFLRRNSRGP
NYAVSIPHASTLEVGMMYYI*
>Sobic.003G413600
MAEPQRTNNNGAANGNADSEYASEKLPPKRLQRFDSLHIEAGKIPGGPTHAAKVGWATTLHLAFQSIGVVYGDMGTSPLY
VFSSTFTDGINNTDDLLGVMSLIIYTVILLPLIKYCFIVLRANDNGDGGTFALYSLISRYARISLIPNQQAEDAMVSRYK
LESPTNRIKRAHWIKNKMENSPKFKITLFLVTVLGTSMVIGDGVLTPCISVLSAVGGIQQKATTLTQGQIAGISIAILIV
LFLVQRFGTDKVGYTFAPIILTWFILIAGIGVYNLIKHDTSVLKAFNPKYIVDYFKRNGKQGWISLGGVILCITGTEAMF
ADLGHFNMRAIQIGFSVVLFPSVLLAYIGQAAYLRIYPENVANTFYKSIPGPLYWPTFVVAVAAAIIASQAMISGAFAII
AQSQVLGCFPRVRVTHTSTKFEGQVYIPEINYALMILCVAVTAIFQTTEKIGNAYGIAVVFVMFITTLLVTLVMTMIWKT
SLLWIALFPIIFGGAELIYLSSAFYKFTQGGYLPLVFAAILMFIMATWHYVHVHRYNYELQNKVSSNYVAELASRRNLAR
LPGIGFLYSELVQGIPPILPHLVENVPSIHSVLVIISIKYLPISKIETNERFLFRYVEPKEYRVFRCVVRYGYNDKVEDP
REFEGLLIEHMKEFIHQESFYSQGRDHSAEEVEDAIEPSDSVRGATLSKSFSDRSIVVPPNGCMDVIQIIQREMEAGVVH
MLGETNVVAGPNADLLKKIIVDYAYSFMRKNFRQPEKITCVPHNRLLRVGMTYEI*
>Sobic.003G418100
MDAEAGVAGADQLPRRQYYMNLLLLAYQSFGVVYGDLSTSPLYVYKSTFSGKLSQYQDEETVFGVLSLIFWTFTLIPLLK
YVTIVLSADDNGEGGPFALYSLLCRHAKLSLLPNQQAADEELSSYYRNGFAPRNGSSPWLKRFLEKHKKMRTVLLLIVLC
GASMVIGDGVLTPAISVLSSMSGLQVRATGLEHSSVVLLSCIVLVGLFALQHRGTQKVAFMFAPIVIIWLLSIGGIGLYN
IFHWNPNIYQALSPYYMVKFFRKTGKDGWIALGGILLSMTGSEAMFADLGHFTSASVRVAFITVIYPCLILQYMGHAAFL
SKNTFHMPTSFYDTIPEPVFWPVFVVATLAAVVGSQAVISATFSIVKQCHALGCFPRVKVVHTSRWIYGQIYIPEINWIL
MVLCVAVTIAFRDTTLIGNAYGVACMTVMLVTTFLMALIIIFVWQRNIIFALVFLVFFGSIEAVYLSSSLMKVPQGGWVP
LVLAFIFMSVMYIWHYGLRRKYQFDLQNKVSMRSILSLGPSLGIVRVPGIGLIYTELVTGVPSIFSHFVTNLPAFHEVLV
FLCVKSVPVPYVSQDERYLVGRIGPKEYRMYRCIVRYGYKDVQRDDDNFENMLVMSIAKFIMMEAEDASSSASYDIANEG
RMAVITTTDASGSPLAMRDFNGLADSMTTRSSKSESLRSLQSSYEQESPSVSRRRRVRFEVPEEDDMGQQVKEELMALVE
AKHAGVAYIMGHSYIKARRSSSFLKKFAIDVGYSFLRKNCRGPSVTLHIPHISLIEVGMIYYV*
>Sobic.003G413700
MTEPQHTSSNGAAHGDANSEHASHKMPPKRLQRFDSLHMEAGMIPGRSTHAAKVGWATTLHLAFQSIGVVYGDMGTSPLY
VFSSTFTNGINNTDDLLGVMSLIIYTVILLPLIKYCFIVLQANDNGDGGTFALYSLISRYARISLIPNQQAEDAMVSHYK
LESPTNRIKRAHWIKKKMENSPKFKVMLFLVTVLATSMVIGDGVLTPSMSVLSAVGGIQQKATNLTQGQIVGISIAILIV
LFLVQRFGTDKVGYTFAPIILTWFLLIAGIGAYNLIKHDASVLKAFNPKYIVDYFKRNGKQGWISLGGVILCITGTEAMF
ADLGHFNVRAVQIGFSVVLFPSVLLAYIGQAAYLRIYPENVANTFYKSIPGPLYWPTFVVAVAAAIIASQAMISGAFAII
AQSQVLGCFPRVRVTHTSTKFEGQVYIPEINYVLMVLCVAITVIFQTTEKIGNAYGIAVVFVMFITTLLVTLVMVMIWKT
SLLWIALFLVIIGGAELIYLSSALYKFTQGGYLPLAFAAILMFIMATWHYVHVHRYNYELHNKVSSNFVAELATRRNLTR
LPGIGFLYSELVQGIPPILPHLVERVPSIHSVLVIISIKYLPISKIETSERFLFRYVEPRDYRVFRCVVRYGYNDKVEDP
REFEGLLIEHLKQFIHQESFYSPGGDHSAEELEDAIEPSIRVQEATLSDSSSDRSTAAPSNGCIYEIQTIQREMEDGVVH
MLGEANVVAEPNADLFKKIIVDYAYNFMRKNFRQPEKITCVPHNRVLRVGMTYEI*
>Sobic.003G164400
MWPTDPENGLSPKSTIGVDVYNPPPLHWTSLLLLAYQSCGVVYGDLSTSPLYVYKGTFSGSLHRFLDEETVFGVFSVVFW
TITLIPLLKYVFIVLGADDNGEGGTFALYSLLVRHAKFSLMPNQQAADEELSAYYRPGYSTEDTPILKALRNFLEKHRKS
RTFLLLMVLFGASLVIGDGVLTPAMSVLSSFSGLQVHSSALTHGEVVLLSCIVLVCLFTLQHWGTRRVAFLFAPVVVLWL
LLLAALGIYNIAVWNPRILRAISPYYVVRFFQRTGKDGWISLGGVLLSMTGTEAMYADLGHFTAASIRIAFVGLIYPCLV
LQYMGQAAFLSKSPHCNIHFIFFESIPRPVFWPVLVIATLAAIVGSQAVISATFSIVRQCTALGCFPRVKIVHTSNRIHG
QIYSPEINWILMLVCLGVTVGFRDTDLIGNAYGMACAGVMVVTTLLMALVMIFVWQQGFILAAMFLLAFGSVECVYLSAA
LMKVPQGGWLPLALSLVVVAVMYVWHYGTRRRHLFDVQNKVSLKWLHALGPSLGIVRVPGIGLIYSELATGVPAIFSHFV
TNLPAFHQVLVFVCVKAVPIPHVRCYERHLIGRIGPREYRMYRCVIRHGYKDVPGDDNDFENDLVVRIAEFVHMEAAEAA
ANADDPRNSDASVEGRMAVVDRPFDLSRTGLLMRAPLPNPEDSIVVRAATAAATADSSKTETIQSLQTMYEAESPGFAMR
RRIRFEIDDSTSESMDPAVKEELSALVEAKHAGVAYIMGHSYIKARKSSSIIKKIAIDVAYTFLRKNCRGPAVALNIPHI
SLIEVGMIYYV*
>Sobic.004G160000
MSSSAEAESAAAAATERFQRHDSLYGDAEKVTNGKHHGSGDSWARTLMLAFQSIGVVYGDIGTSPLYVYSSTFPDGIRHP
DDLLGVLSLILYTLILIPMLKYVFVVLHANDNGDGGTFALYSLISRYAKIRMIPDQQSEDATVSNYRVEAASSRLRRAQW
LKEKLESSNAAKIGLFTITILGTSMVMGDGTLTPAISVLSAVSGIREKAPNLSQLEVVWISVAILFLLFSVQRFGTDKVG
YSFAPIISVWFVLIAGTGMYNLAAHDATVLRAFNPMYIVDYFRRNGKEAWVSLGGAVLCITGTEAMFADLGHFNIRAIQI
SFTCILFPSVALCYMGQAAYLRKFPENVVDTFYKSIPVAMFWPAFLVAILAAIIASQAMLSGAFAILSKALSLGCFPRVE
VVHTSSKYAGQVYLPEVNLLIGVASVAVTLGFQTTANIGNAYGICVVTVFSITTHLLAVVMLLVWRAQPALSAAFYAVFG
LVEFLYLSSILSKFAEGGYLPFCFSLVLMALMAAWHYVHVLRYWYELDHAVPAAELAAVLARRDVRRVPGVGLLYSELVQ
GIPPVFPRLVDKIPSVHAVFVFVSIKHLPIPRVAAPERFIFRRVGPVDHRVFRCVARYGYTDPMEGHREFAAFLLDRLKT
FVQEEAAFASTTSGSSAAVAVAEEEQRLIDAEAERGVVYLMGEATVTAAAGSSLLKRVVVNNVYGFLRKNLRGESHKALS
IPKDQLLRVGITYEI*
>Sobic.004G250700
MDLEAAGGGEAAQRKRRNGESWRATLLLAYQSLGVVYGDVATSPLYVYKSAFAGNDIQHSEGNEEIYGVLSFVFWTLTLI
TLVKYVLIVLRADDGGEGGTFALYSLICRHVRAGLLPGGGTRDELMEEDKVTGRRGERPVSRVRAVLEKYRVLQRLLLLF
ALLGTCMVIGDGVLTPAVSVFSAVSGLELSLEKEQHKYIELPVACAILICLFALQHYGTHKVGFLFAPIVCIWLLCISAI
GLYNIIHWDHHVYRALSPYYMYQFLRKTQTGGWMSLGGILLCVTGSEAMYADLGHFSQSSIQIAFISLVYPALVLAYMGQ
AAFISQHHNIESSYHIGFYVSVPETLRWPVLVIAILAAVVGSQAIITGTFSIIKQCSSLSCFPGVKIVHTSSTVHGQIYI
PEINWMLMILCLAVTIGFRDTKHLANAQGLAVITVMLVTTCLMSLVIVLCWNKSIFLALGFLLFFGTIEVIYFSAALVKF
HEGAWVPITLSFIFMVVTCVWHYGTIKKYEFDVQNKVSVNWLLNLGPSLGIVRVRGIGLIHTELMSGIPAIFSHFVTNLP
AFHQVLVFLCVKSVPVPHVEPEERFLVGRIGPKEYRLYRVIVRYGYRDVQKDDLEFEKELVSNIAEFIRSSGEYDKNGFV
EDTDKPSEKLSTISTGINMWEEDGELDASGTPHKEIDPHNAVPKQKKARFMIPKSAQVDSEVRRELQELMDAREAGMSFI
LGHSYMKAKSGSSFIKRIVINFFYEFLRKNSRGPAYAANIPHASTLEVGMVYQV*
>Sobic.007G075100
MLMASMSDSETTNRGSMWELDQNLDQPMDEEASQLKNMYREKKFSSILLLRLAFQSLGVVFGDLGTSPLYVFYNIFPHGV
DEDEDVIGALSLIIYTLTLIPLMKYVFVVLRANDNGQGGTFALYSLLCRHAKVSTIPNQHKTDEELTTYSRQTYEENSLA
AKVKKWLEGHAYKKNCLLILVLIGTCTAIGDGILTPAISVLSAAGGIRVQNQNMSTDVVVIVAVIILIGLFCMQHYGTDK
VGWLFAPLVLLWFILIGSVGLVNIHKYNSSVLKAYNPVYTFRYFRRGKSEIWTSLGGVMLSITGTEALYADLCHFPVLAI
QIAFTLVVFPCLLLAYTGQAAYIIDHKDHVVDAFYRSIPEAIYWPAFIIATLAAVVASQATISATYSIIKQALALGCFPR
VNVVHTSKKFLGQIYIPDINWVLMILCIAVTAGFKNQSQIGNAYGTAVVIVMLVTTFLMIPVMLLVWKSHWILVVIFLVL
SLTVELPYFTACINKVDQGGWVPLVIAITFFVIMYVWHFCTVKRYEFEMHSKVSMAWILGLGPSLGLVRVPGIGFVYTEL
ASGVPHIFSHFITNLPAIHSVVVFVCVKYLPVYTVPAEERFIMKRIGPKNYHMFRCVARYGYKDIHKKDDNFEKMLLDRL
LIFVRLESMMDGYSDSEDFTIMEQKAERSSRSLQLIEKAGGNTLSSIGDLSYSSQDSIVPAKSPLTGNSLTRYSSQTFGD
ELEFLNRCKDAGVVHILGNTVVQARRDSGFVKKVAVNYVYAFLRKLCRENSVIFNVPHESLLNVGQIYYI*
>Sobic.007G209900
MEHRAAAPDDVIVQVNAAAVAAVDERISTGQITEEEVIGIDGGKQQIGGGGGGLTRRTFSQSYKMRHRNPVELTGWQLAL
LGYQSLGVVYGDIGTSPLYTFSSFTLPDPGADDVLGILSLILWTLTLVSLVKYVFIVLHADDHGEGGTFALYSLLRQHVN
FSGKSMPVPVTRLASDANLKFHSKQSSLQPRMLKFLEGSPIAQAVITYLVLVGTCMVMGDGALTPSISVLSAVQGIQSRS
SSIKQGHVVLLCVVILVILFLFQQYGTSKVGFTFSPIMLVWFALIASIGLHNMIKYYPPVLKAISPHYIYLFFARNKRAG
WEQFGTVVLCITGKKSMFADLGHFNKKSIQMAYSCLVYPALILAYAGQAAFLIKNPSKLSTTFYSSVPDPLFWPMFIVAT
LAAIVASQALISASFSIIRQSIALGCFPRVTMKHTSKKYEGRVYSPEINYFLMIACILITVGFKGGPEIGQAYGVAVIWV
MLITTHLITVVMVIIWQTHSAIAGSFYIIYTAIEGLMTISLLYKIAQGGWVPFAITAFFLIITLSWTYGRSKKNEYEASN
LMDRQEFIKTVNMSNRVPGICIFCTDLMNGIPPIVRHYVQHMGCLRELMVFVTVRHLPVTSVLPEERFLVDRLEPFGVYR
CIVQYGYMDTQNMEDDDYVLSIIASLKEIAQSNDETMIMDSALANGTTFVLGRVILKMSSKQSCFKRFVVNNLYRFLQKN
FRSNISSLKIAPSKTLQIGMQYEI*
>Sobic.007G153001
MATATASMDVEAGQGGNGKKGFYQDLLLAYKTLGVVFGGLVTSPLYVYPSMNLTNPTEEDYLGIYSIMFWTLTLIGVVKY
ICIALNADDHGEGGTFAMYSLLCQHANIGILPSKKIYTEEEQGLQVPARPVVVGRPSKLRRFIERSITAKRLLLLTAILG
MCMLIGDGILTPAISVLSAIDGLRGPFPSVSKPTVEALSAGILISLFLLQKYGTSKVSFMFSPIMAAWTFTTPIIGVYSI
WRYYPGIFKAMSPHYIVHFFVTNQKRGWQLLGGTVLCITGAEAMFADLGHFSKRSIQIAFLSSIYPSLVLTYAGQTAYLI
NHADDFGDGFYKFVPRPVYWPMFVVATLAAIVASQSLISATFSVVKQSVALDYFPRVRVVHTSGDKEGEVYSPETNYVLM
LLCVGAIVGFGDGKDIGNAFGVVVILVMLITTVLLALVMLIIWGTHVLLVALYFVPFLILEGTYVSAVCTKVMKGGWLPF
AISLVLALVMFTWYYGRQRKAEYEMANKVTPERLGELLAGPDVRRVPGLCFFYSNMQEEWRWLTPVLAHYIKNMRSLHRV
TVFVTLRYLLVAKVDAKSRVAVRRLGPRGVYGCTIHYGYADPLDEEEGDGLAGQVVRAVREHIEREAAAADEEEVEEEAA
QLEEARAAGVVHVRGKTRFHVGRDTGFFDRVLLGFYEFLHTACRSALPALGIPLQQRVEIGMLYKA*
>Sobic.001G183700
MVLAAESSRGREYGGDRPAEVVVVDIESGGGSLDGASSSSIVDRQDSLFREAVTGHHRRAAGGAGHSDHDSWGTTLRLAF
QCVGILYGDVGTSPLYVYSTTFGHGGDGGGVGHPDDILGVLSLIIYSFVLFTVIKIVVVALHANDDGDGGTFALYSLISR
YAKVSLLPNHQAEDELVSSYSTNLGKPSATLRRAHWLKHLLETSKSAKISLFLLTILAIAMVISDAVLTPPISVLSAVSG
LKEKVPDLTTDQIVWITVAILVVLFAIQRFGTDKVGYLFAPIILLWLLLIGGVGLYNLIKYDVGVLRSFNPKYIIDYFRR
NKKEGWVSLGDILLVFTGTEALFANLGYFSIRSIQLSFSLGLLPSVLLTYIGQAAYLRKHPEHFANTFFRSTPSALFWPT
FILAIAASIIGSQAMISCAFATVSHLQTLSCFPRVRILHTSKRFHGQLYVPEVNLLLCIAACVVTVSFKTTTIIGKAHEI
CVILVMLITTLLMTIVMLLVWKINIWWIALFFIVFVPTESIYLSSVLYKFTHGPYIPVAMSAVLMVVMIVWHYVHVKRYK
YELKHTLSPAKAEKLLEKSDLKRIPGVGLFYTELVQGIPPIFPHLMEKVPAIHSVLIFVSIKHLHVPHVDASERFLFRQV
EPKEYKVFRCVARYGYRDSIGEEAEDFVLALVESLQYYIRDVNLYSVDEMQNVSYPISRDQSLSRDKPSGRHAIYAEEMI
TPIQSFSELTTLPNGWSNRLPQFQASKMNIEELAKIEEEQKVIQREAEKGVVYIIGEAEVVARPQSSLLKKIVINYIYSF
LRKNFMQGEKMLSIPHGKLLKVGISYEI*
>Sobic.001G379900
MDLEFGRALRSPKRDSWKTTLLLAYQSLGVVYGDLSISPLYVYSSTFAEDIQHSDTNEEIFGVLSFVFWTLTLIPLIKYV
SVVLRADDNGEGGTFALYSLICRHANVSLLPNRQIADEELSTYKLECPPEITDKSRIKVWLEKHRKLRVALLIMVMIGTC
MVIGDGVLTPAISVFSAVSGLEFSLSKDHHEYAVIPITCVILAFLFALQHYGTHRVGFLFAPIVLAWLFCMSALGLYNII
HWNPHIYKALNPSHMFKFLKKTRKYGWMSLGGILLCMTGSEAMFADLGHFSYSAIQLAFTCLVYPALILAYMGQAAYLSR
HHDFYSGSKVGFYIAVPDKIRWPVLILAILASVVGSQAIISGTFSIINQSQSLSCFPRVKVVHTSEKIHGQIYIPEINWL
LMILCIAVTVGFRDTKHMGNASGLAVITVMLVTTFLTSLVIVLCWHRPPLLALAFLLFFGSIEALYFSASLIKFLEGAWL
PILLALILMAVMLIWHYTTIKKYEFDLHNKVTLEWLLALGDKLGMVRVPGIGLVYTDLTSGVPANFSRFVTNLPAFHQVL
VFVCVKSVPVPYVFPAERYLIGRVGPPGHRSYRCIVRYGYRDVHQDVDSFETELVETLATFIKLDASYRCSEASEREQEQ
ELEPGERERRLTVIASHPLRHRASYDLQDSMQHSAASTVEMRATATAASADDDDDRRSPGRAEISSAAAGAKQVRFFIDS
HVASPEFAENKQVAEELEALAAARECGTAFILGHSHVQCKPGSSVLKRLAVDVGYNFLRRNCRGPDVALRVPPASLLEVG
MVYVL*
>Sobic.001G184000
MAHQHGSAAGGRGGGSMEIVPYSFSSGRDLELELPPFDVKRQDSLYRDATMPAHAAHHGQESWVRTLRLAFQCVGILYAD
LGTSPLYVYANTFKDGVHHEDDVLGVLSIIIYSFILFTMIKIVFVALYANDDGDGGTFALYSLISRYAKVCLIPNQQAED
ELVSRYKHRGKPSATLRRAQWMKNLLETSKAAKISLFFLTILATALAISDSMLTPPISVLAAVNGLKLRAPHLTTDATVW
ITVAILVVFFSVQRFGTDKIGYTFAPVVFVWLLLISGIGIYNTVKYDISTLKAFNAKYIIDYFRRNKKKGWVSLGEILLC
FTGTEALFADLGYFSIRSIQLSFSFGLLPSVFFTYIGQAAYLRKHMDRPEIIPNVFFESIPTSLFWPTFILALITSVIGS
QAMVSCAFATMSHLQALNCFPRVKILHTSRRYSGQLYSPEVNIFLCIAACIVTISFRTTGFIAKAHEICVVLVMVITTLL
MTIVMLLVWKVNIWWIAIFFVVFMSTESIYTAAVLYKFTHGPYVPVAMSAVLMFIMIVWHYVHVKRYKYELEHTVSRDEA
KDLLERRDLKRVPGLGLFYTELVQGIPPIFPHLIEKIPTIHSVIVFITVKNLPIAHVDVTERFLFRQVEPKEFMVFRCVA
RYGYRDTLETAGDFVKILVEYLQYYVRDLNLYGVGGDEPLKIIFHSARVDSFSWERKPSGHAVYAEEMLTPAQSFSELTM
HPVSMSSRLAHFQTGKMNLEEMLKIEEDQKIIQREVDNGVVYIIGESEVVAKPHSNLFKKIIVNYVYSFLRKNSRNGEKM
LSIPRGQLLKVGITYEI*
>Sobic.001G184100
MAQQAGAGGGGGLEMVAHSGDLELELPPVNWPLRQDSLYRDATKPAHAAGHHHGRQESWARTLRLAFQCVGIMYADLGTS
PLYVYANTFKYGVKHEDDVLGVLSIVIYSFVLFTMIKIVFIALYANDEGDGGTFALYSLISRYAKICLIPNQQDEDELVL
RYKNQAKPSATRRRAQWMKNLLETSKAAKVLLFSLTILATALAISDCMLNPPISVLAAVNGLKLKAPHRLTKDAEVWITV
GILVALFSVQRFGTDKIGYTFAPVVTVWLILIGGIGIYNVIMYDIGTLRAFNPKYIVDYFQRNKKKGWVSLGEILLCVTG
TEALFADLGYFSIRSIQLSSTFGLLPSVLLTYIGQAAYLRKHMDMPDISNVFFNSVPSSLFWPTFILALIASVIGSQAMI
SCAFATMSHLQALNCFPRVKILRTSGHYWGQMYIPEVNIFLCISACLVTISFKTTGFIARAHEICVVLVMVITTFLMTIV
MLLVWKVNIWWIVIFFMVFMSTELVYTAAVLYKFIHGPYLSLAMSAVLMTIMIVWHYVHVKRYKYELEHTVSRDKVKDIL
EHQDLKRVPGFGLIYTELVQGIPPIFPHLIEKIPTIHSVIVFITVKHLPIPHVDVSERFLFRQVEPKELMVFRCVARYGY
LDTLEMATEFVKILVEYLQYYIRDINLYALGDPLRISNYSTRIDSFSREKPSGHAIYAEEMLTPIQSFSELTMHPVGMSN
ILTHLQTGKLNVEEMIKIEEDQNMVEREVDNGVVYILGETEVVAKPHSNLLKKIIVNYIYSFLRKNSRNGEKMLSIPRGQ
LLKVGITYEI*
>Sobic.001G184300
MASQQAADYRGSREEIVIVDLESEEAAVDDVDLPPATMQRQDSLYVAATRAAGANHHGQDSWARTLRLAFQCVGILYGDI
GTSPLFVYSSTFRDGVGHPDDLLGALSLIIYSFLLFTVIKYVYIALRANDDGDGGTFALYTLISRHARVSLIPNQQVEDE
LVSKYNRDKPPATLQRAEWMKELLETNKTVKISLFLITMLATAMVISDAILTPAISVLSAVDGLKEKASFLTTDEIVWIT
VGILVVLFAIQRFGTDRVGYLFAPIILLWLLLIAGVGLYNLIKYDTGALRAFNMKYIIDYFRRNKKKGWVSLGGILLCFT
GTEALFADLGYFSIKSIQLSFGFGLVPSVLLAYIGQAAYLRVHPEDVANTFYRSTPISLFWPTFILALAASIIGSQAMIS
CAFATISHSQTLGCFPRVKILHTSRQYSGQLYIPEVNYLLCLGACLVTIGFRTTVIIGEAHGICVVLVMIVTTLLLTIVM
LLVWKISIWWIVAFFVVFMSSESIYLSAILYRFAHGAYVPVAMSAFLMVVMVVWHYVHVKKYNFELEHSVPRDKVKELLE
RRDIQRVPGIGLFYTELVQGIPPVFRHLIEKIPSIHSVLIFVSMKHLPIPSVDMSERFLFRQVDREDYKVFQCVARYGYR
DPFEEAKDFVDKLVEHLQYYIRDVNLYGVGCEPMMKQSSSYRSSRAESFSSHEKTKVKAVYAEEMLTPAESFSEHARQAS
GKSKHFAQFQGDKMNIVEMLKIQQEQQAVLEEMSKGVVYIFGESEVVARPHSSLIKKIAVNYLYSFLRKNSRNGEKMLSI
PRRQILKVGISYEI*
>Sobic.006G061700
MALETDKQNPREAKKLGGKFQRHDSLYGDAERVSGTGYHGSEDNWARTLHLAFQCIGVIYGDIGTSPLYVYESTFTSGIN
NVDDLYGVLSLILYSMILLPMIKYVFIVLYANDNGDGGTFALYSLISRYAKVSLIPNQQADDAMVSNYSLETVSAPMKRA
QWTKKMLESSKVAKLVIFLLTVLGTSMVISDGVLTPAISVISAVSGLQQKAPHLKQDQMVWISVAILVVLFAVQRFGTDK
VGYSFAPIILLWFLFIGGIGIYNLIKYDIGVLRAFYPKYIIDYFKTNGKDAWISLGGILLCFTGTEAMFADLGHFNIRSI
QLSFSFILFPSVSLAYIGQAAFLRKHPEHVFDTFYKSIPGPLFWPTFIIAVSAAIIASQAMISGSFAIISQSQTLGCFPR
VKVLHTSKLYEGQVYIPEVNFVLGFLCVIVTLGFKTTTNIGNAYGICVTSVMVITTILLVVVMVLIWRVSIWLIIPFCLV
FGSIELVYLSSVLYKFKQGGYLPIVAATILVTIMGVWHYVHVKKYWYELEHIVTNKDMGELIQAHDVKRTPGVGFLYTEL
VQGVPPIFPHLIEKIPFVHSILVFVSIKHLPIPHVEVAERFRFRKVESRTSKMFRCVARYGYSDRIEGAKEFAASLIEGL
QSYIEEGHFMTNIQETEAETTSITESNTRTRKASSSTVYIEEALRPSETTDLTQPRISSYSGHSSGRISEDQSRTIAEEK
QCIQSELQKGVVYILGETEIQAGPNSSFFKKIVVNYMYSFLRKNFRQGEKAFAIPRQQVLKVGMVYEI*
>Sobic.006G062100
MSLEVENPPGIETTKQLKRQDSLYGDAEKVSSFKHHGSEGGWSRLLHLAFQSIGIIYGDVGTSPLYAISSTFPDGIKNHD
DLLGVLSLILYTLILIPMVKYVFIVLYADDNGDGGTFALYSLISRHAKVRLIPNQQAEDAMVSNYGIEAPNSQLRRAQWL
KQKLESSKAAKIGLFTITILGTSMVMGDGTLTPAISVLSAVSGIREKVPSLTETQVVWISVPILFALFSVQRYGTDKVGY
SFAPIITVWFFLIAAIGMYNLVVHEIGVLRAFNPMYIVDYFRRNGKEGWVSLGGVILCVTGTEGMYADLSHFSIKAIQIS
FSTVLLPSVALCYIGQTAYLRKFPESVADTFFRSIPEIMFWPTFIIAILSAIIASQAMLSGAFAILSKALSLGCFPSVQV
VHTSKSYAGQVYIPEVNFLMGLASIIVTITFRTTTEIGNAYGICVVTVFSITTHLTTIVMLLVWRKRFIFILLFYVVFSS
IELIYLSSILTKFIQGGYLPFCFSLVLMALMITWHYVHVMKYWYELDHIVPADEVTALLEKHEVRRIPGVGLLYSDLVQG
IPPVFPRLVQRIPSVHSVFLFMSIKHLPIPHVAPVERFLFRQVGPREHRMFRCVARYGYSDMLEESVLFKGFLTERLKMF
IQEEAVFATNSTAGDTQTSPNEDGNISSDLDLWVKKEKQMIDTEMERGVVYLMGEANVIAGPNSSAAKKIVVDHVYTFLR
KNLTEGEKVLSIPKDQLLKVGITYEI*
>Sobic.006G210700
MFLALQTLAVVFGDIGIGPLYTFDVMFTKYPIVGEDDVLGALSLVLYTLILMPLVKYVLVVLWANDDGEGGIFALYSLIC
RNAKVSLIPNQVQSEKRMSSFRLKLPTPELERSIKVKEKLESSLLLKKLLLGLVLFGTSMFISNGVITPAMSVLSAVSGL
KVGLPNTSQDAVVMISVALLVVLFSVQRYATSKVGFAIGPSLLLWFCCLGGIGIYNLSLYGPTAFKAFNPLYIIYYFGRN
PFQAWLSLGGCLLCATGSEAIFSNLCYFPVRYVQYMFVLLVLPCLVLAYLGQAAFLIANQKSSEQVFFSSIPSGLFWPVF
LVANLAALIASRTMTVAIFQCLKQSIALGCFPRLKIVHTSRKFMAKIYIPVVNWFLLVSCLGFIILFGNIYDVGNAYAIA
EVGVMIMATVYVTIIMLLIWEFNIMKVLSFVITFLFLELIFFSSALSSVGDGGWALLIFASVLLMIMFIWNYGSILKYDS
EVKQKLSKDLMRKLGPNLGTIRAPGLGLVCSDIVKGVPAIFGHFLTSLPAIHSIIVFVCIRNVPVPVVPQSERFLFQRVC
SRGYHMFRCIARYGYKDKKQEHHSVFERLLIEGLEKFIQREAVELSLQSEDDVDSDEEPPTPVKIITAPNGSLYSLDVPL
LADYVPSTELIPEASCSTPQHDPVLDYAQNLELELAFIKQSKRSGAVYLIDNPIVKARKDSWFFKKLMINYFFAFLRNNC
RRAIMLMSIPHSNMMQVRMTSYV*
>Sobic.006G213500
MASLSESELTNRGSMWELDQNLDQPMDEEAGRLKNMYREKKFSSALLLRLAFQSLGVVFGDLGTSPLYVFYNIFPRGIGE
GEDEDVIGALSLIIYTLTLIPLLKYVFVVLRANDNGQGGTFALYSLLCRHAKINTIPNQHRTDEELTTYSRQTYEENSVA
AKIKRWIESHAYKRNILLILVLIGTCTAIGDGILTPAISVLSASGGIKVQNQNMSTDIVVLVAVVILIGLFSMQHYGTDK
VGWLFAPIVLLWFILIGSVGAINIHKYDNSVLKAYNPIYIYRFFQRRRNSDVWTSLGGIMLSITGTEALFADLCHFPVLA
IQIAFTLIVFPCLLLAYTGQAAYIISNKTHVADAFYRSIPGAIYWPAFVIATAAAIVASQATISATYSIIKQALALGCFP
RVKIVHTSKKFLGQIYIPDINWILLVLCIAVTAGFKNQSQIGNAYGTAVVIVMLVTTFLMVPIMLLVWKSHWILVVTFIV
LSLMVEVPYFVACILKIDQGGWVPLVVATAFFAIMYVWHFCTVKRYEFEMHSKVSMAWILGLGPSLGLVRVPGIGFVYTE
LASGVPHIFSHFITNLPAIHSVVVFVCVKYLPVYTVPTEERFLVRRIGPKNFHMFRCVARYGYKDLHKRDEDFERMLFDC
VLFFVRLESMMEGYSDSDEFSVPEQITSSSRGQAAFLQGERACATMCSNGGELSFSSQDSIVPAAQSPRGLRLQLQLQCS
ASAVGLASGGDTVGDELEFLNRCKDAGVVHILGNTIVRARRDSGVVKKLAVDYMYAFMRRVCRENSVIFNVPHESLLNVG
QIYYI*
>Sobic.006G061300
MSSSLEVDNPGGGGGGGGESANRLSLKRHDSLFGDAEKVSGGKYHGSDGSWARTLHLAFQSVGIIYGDIGTSPLYVYSST
FPDGIKYNDDLLGVLSLIIYTLIVIPMLKYVFIVLYANDNGDGGTFALYSLISRYAKIRMIPNQQAEDAMVSNYSIEAPN
SQLRTAQWFKQKLESSKAAKIVLFTLTILGTSMVMGDGTLTPAISVLSAVSGIKEKAPSLTQSQVVWISVAILFLLFSVQ
RFGTDKVGYTFAPVISVWFLLIAGIGLYNLVEHDIGVLRAFNPWYIVQYFKRNGKEGWVSLGGIILCVTGTEGMFADLGH
FNIRAVQISFNGILFPSVALCYIGQAAYLRKFPDNVGDTFYKSIPAPLFWPTFIVAILAAIIASQAMLSGAFAILSKALS
LGCLPRVQVIHTSKKYEGQVYIPEVNFLMGLASIIVTIAFRTTTSIGNAYGICVVTTFSITTHLMTVVMLVIWKKHIVYV
LLFYVVFGFTELIYLSSILSKFVQGGYLPFCFALVLMTLMATWHYVHVKRYWYELDHIVPTGQMTTLLEKNDVRRIPGVG
LLYTELVQGIPPVFPRLIKKIPSVHAVFLFMSIKHLPIPHVAPPERFLFRQVGAREQRVFRCVARYGYSDALEEPKEFAA
FLVDRLKMFIQEEMAFAQAENEAGNEDDDGGEAAAAAARPRRSTSSVVHSEEAIQSRVSTHSGRITFQANQQTTTAEEEK
QLIDREVERGVVYLMGEANVSAGPRSSILKKIVVNYIYTFLRKNLTEGHKALAIPKDQLLKVGITYEI*
>Sobic.002G313900
MEAESGGVVRRRLQKTESAEMRWVVPGGANEDDEIESSDDGGFDTPVAASGSRGGGFSDEDDGYEEDEMLRQRLVRTGPR
ADSFDVEALDVPGVYRHQEFTLGSCIVLTLQTLGVVFGDVGTSPLYTFDVMFNKYPITAKEDVLGALSLVIYTLILIPFL
KYTLIVLWGNDDGEGGTFALYSLICRNAKASLLPNQLPSDTRISSFNLKVPSVELERSLKIKERLETSSMLKKLLLMLVL
FGTSMVIADGVVTPAMSVMSAVNGLKVGISSVNEGEVVMITAAFLIVLFSLQRFGTSKVGLAVGPALFIWFCCLAGIGIY
NLRIYGSEVFRAFNPVYIYYYFERNTTEAWMSLGGCLLCATGSEAMFADLCYFSVKSVQLTFVFLVLPCLLLGYLGQAAF
LMENLDKSQQIFFLSIPSEAFWPVVFIATLAALIASRAMTTAIFSTIKQATALGCFPRLKIIHTSRKFMGQIYIPVMNWF
LLVSCLAFVAVFGSINEIGNAYGIAELGVMMMTTVLVTIIMLLIWQVNIVIVLCFLTLFLGLELFFFSSVLGSAADGSWV
LLVFAAVLYLVMYIWNYGTKLKYETEVKQKLSMDLLTQLGCNLGTVRAPGIGLLYNELVRGVPAIFGHFLTTLPAMHSMI
IFVCIKWVPVPVVPQNERFLFRRVCPKNYHMFRCIARYGYKDVRKENTQAFEQLLIESLEKFIRREAQERSLESDHNDDT
DSEDEIASSSSRVLVGPNGSIYSLGVPLAEPGGGTDNSALGSSLSFDGSSLDNELSFVHKAKESGVVYLLGHGDIRARKE
SFFLKKLVINYFYAFLRKNCRRGIATLSVPHTRLMQVAMQYMV*
>Sobic.002G130800
METTSTTNEQPGRGAMWELERNLDQPMDAEAGRLRNMYREKTYPTIVLLQLAFQSLGVVFGDLGTSPLYVFYNIFPREIE
DTEQVIGALSLIIYSLTLIPLVKYVFIVLRANDNGQGGTFALYSLLCRHAKINIIPNQHRTDEDLTTYSRHTYDEKSLAA
KIKRWLEGHQIRKNAILILVLFGTCMAVGDGILTPAISVLSATGGIQVEQPRMRNDVVVIVSVVILIGLFSMQHFGTDKV
SWLFAPIVFVWFILIGVLGAVNISKYDQSVLKAFNPIYVYRYFKRGKTSWASLGGIMLSITGTEALFADLSYFPVQAIQI
AFTVVVFPCLLLQYTGQAAYIAQNKDHVSHAFYFSLPDSVLWPSFIVATAAAVVASQATISMTYSIIKQALALGCFPRVR
IIHTSKKYLGQIYSPDINWILLIFCIAVTAGFKNQSQIANAYGTAVIMVMLVTTFLMIPIMLLVWRSHWTLVILFTTLSL
VIEIPYFTAVVRKIDQGGWVPLVFAVAFLIIMYVWHYGTLKRYEFEMHSKVSMAWILGLGPSLGLVRVPGVGLVYTELAS
GVPHIFSHFITNLPAIHSTLVFVCVKYLPVYTVPLDERFLVKRIGPKNFHMFRCVARYGYKDIHKKDDDFEQMLFNSLML
YIRLESMMEEYTDSDDYSTRELNQAGNANQRINGISTSSNMDLSYTSHDSIIQVQSPNHIGNSQVVSSGQMYQTVGDEIA
FLNACRDAGVVHILGNTIVRARRDSGFIKKFAINYMYAFLRKICRENSAIFNVPHESLLNVGQVFYV*
>Sobic.002G220600
MTTVSHLDLEAGWPGPGPGRGGGGGPPEYEQAEVGNFRKDLALAYKTLGVVFGGLVTSPLYVYPSMNLSSPTKDDYMGLY
SIMFWTLTLIGVVKYVGIALNADDHGEGGTFAMYSLLCRHADIGILPSKKVYSEEEPLLQNQSARAGRPSWLGKFFERSI
TARRALLFMAILGMCMLIGDGILTPAISVLSAIQGLRGPFPSVSNAVVEVLSAVILIGLFLLQKYGTSKVSFLFSPIMAA
WTFTTPIIGLYSIVHYYPGIFKAISPHYIVRFFLRNKKEGWRMLGGTVLCITGAEAMFADLGHFSKKSIQIAFLSSIYPS
LILTYAGQTAYLINNVNDFSDGFYKFVPRPVYWPMFIIATLAAIVASQSLISATFSVIKQSVVLDYFPRVKVVHTSQHKE
GEVYSPETNYILMVLCVSVILGFGAGNAIGNAFGVVVIMVMLITTIMLTLVMIIIWRTPPVLVALYFVPFFIMEGSYVSA
VFTKIPEGGWLPFAVSIILALVMFGWYYGRQRKMEYEMANKVTVERLTELLARPEVQRVPGLCFFYSNIQDGLTPILGHY
IKNMSSLHAVTVFVTLRYLLVAKVDERERILVRRLGPNGVYGCTVQYGYADSLGNGDLAAQVTSSLRRHFETTTEAGEEE
AASLEAARMTGVVHVRGKMRFYVGDDAGWFDKVMLGFYEFLHGICRSALPALGTPLQQRVEIGMLYKV*
>Sobic.002G417500
MDPEFGVGTAPRKREAWRTTLLLAYQSLGVVYGDLSISPLYVYKSTFAEDITHSEGNEEIYGALSFVFWTLTLIPLLKYV
TIVLRAHDNGEGGTFALYSLICRHANVCLLPNRQLADQDLSTYSLQRPHDAAGTCAPSPVKAWLENHTKLHTALLVMVMI
GTCMVIGDGVLTPAISVFSAVSGLELSLSKDQHEYAVIPITCAILVFLFALQHYGTHRVGFLFAPIILAWLLCMSTIGLY
NIIRWNPQIYTALNPSYMIRFLRKTKKSGWMSLGGILLCMTGSEAMFADLGHFSYSSIQLAFTSLVYPSLILGYMGQAAY
LSQHHNLDASYQIGFYIAVPESVRWPVLVLAILASVVGSQAIISGTFSIINQSQSLSCFPRVKVVHTSDKVHGQIYIPEV
NWILMILCVAVTVGFRNTKHMGNASGLAVITVMLVTTCLMSLVIMLCWDRSPWLALAFFLFFGSIEALYFSASLIKFLEG
AWLPIFLALILLAIMFVWHYTTIRKYEYDMHNKVTLEWLLALGDKLGMVRVPGIGLVYTDLTSGVPANFSRFVTNLPAFH
RVLVFVCVKSVTVPHVLPAERYLVGRVGPPGHRSYRCIVRYGYRDVHQDVDSFETELVESLATFIKLDALFRCSDAGGEQ
RDSSYYERENALTVIGSNPLRRHMSLGYDDSHSHDDGASSDSDSVDGIELAASAPAPAAVKKQVRFAVPPPRSPGVDESV
LEELHELCEAREAGTAFILGHSHVKTKPGSSLLKRLAVGVGYNFLRRNCRGPDVALRVPPASLLEVGMVYVL*
>Sobic.002G411500
MDEEVGAAGRQQVQWKSYCRTLSLLAFQSFGVVYGDLSTSPLYVYRNSLSGRLNDYLDETTIFGLFSLVFWTFTLIPLLK
YVIIVLSADDNGEGGTFALYSLLCRHAKFSLLPNQQAADEELSTYYHPGTDRTVVSSPFKRFLEKHRKLRTCLLLFVLFG
ACMVIGDGVLTPTISVLSAISGLQDPATSGLGDGWIVLIACVVLVGLFALQHRGTHRVAFLFAPIVVFWLLSIGIIGLYN
IIHWNPRIFVALSPHYIVKFFNRTGKDGWISLGGVLLAITGTEAMFADLGHFSAASIRLAFAGVIYPCLVLQYMGQAAFL
SKNIPAVHNSFYLSIPSALFWPMFVIATLAAIVGSQAIISATFSIVKQCLALGCFPRVKVVHTSRWIYGQIYIPEINWIM
MVLCLAATLGFRDITVIGNAYGLACITVMFVTTCLMSLVIIFVWQKNLLISLLFLVFFGALEAAYLSAAVMKVPQGGWGP
IALSAVFMSIMYAWHYGTRRKYQFDLQNKVSMKWILNLGPSLGIMRVPGIGLIYTELVTGVPAIFSHFVTNLPAFHQVLV
FVCVKSVPVPYVPMDERYLIGRIGPREYRMYRCIVRYGYKDVQKDDENFENHLVMSIARFIQMEAEESASSAGSYESSPE
GRMAVVHTTDTTGTGLVVRDSSVDAAGTSLPLTRSSKSETLRSLQSIYELESVGGVSRRRRVRFQIDEEERIDPQVRDEL
SDLLEAKEAGVAYIIGHSYVKARKNSNFLKTFAINYAYSFLRKNCRGPSVTLHIPHISLIEVGMIYYV*
>Sobic.002G188600
MDDGGIQEEPPSARFLTPTRSGGTRWVDGSEVDSSESAPSWSLEDERSAGAVSSNGGAGAASRVSSGAFRRRFGKRPRRV
DSLDVESMNVRGAHGHSAKEISMLSTFAMAFQTLGVVYGDMGTSPLYVFSDVFSKVPIKSEVEILGALSLVMYTIALIPF
AKYVFIVLKANDNGEGGTFALYSLICRYAKVSMLPNQQRVDEDISSFRLKLPTPELERAISVKDCLEKKPLFKNILLFLV
LMGTSMVIGDGILTPSMSVMSAVSGLQGQVPGFDTNAVVIVSIVVLLLLFSVQRFGTGKVGFMFAPILALWFINLGSIGI
YNIVKYDISVVRAFNPVYIYLFFETNGIKAWSALGGCVLCITGAEAMFADLGHFSVKSIQVAFTAVVFPCLLIAYMGQAA
FLMKNPLAVERIFYDSVPGALFWPVFVIATLAAMIASQAMISATFSCIKQAMALGCFPRIKIIHTSKKVMGQIYIPVMNW
FLMVMCIIIVATFRSTNDIANAYGIAEVGVMMVSTALVTLVMLLIWQTNLFLVLCFPIIFGAVEFVYLTAVLSKIQEGGW
LPLAFSSLFLCIMYTWNYGSVLKYQSEMRGKISLDFILDLGATLGTVRVPGIGLVYNELVQGIPSIFGQLLVTLPAMHST
IVFVCIKYVPVPYVALEERFLFRRVGQKDYHMFRCVARYGYKDIRKEDHGFFEQLLADSLEKFLRREAQEIALEASTMEA
ERDDISVVSEVPQSPACDGDLQTPLLSDQRSGDNNRMVTTDGSDPVLPSSSMSAEEDPGLEYELAALREAMASGFTYLLA
HGDVRARKESLFMKKFVINYFYAFLRRNCRAGTATLKVPHSNIMRVGMTYMV*
>Sobic.002G001800
MAQQAAGTVAVCTAAAAAEGRNKAAAANKQQQASSCCSEHDEDMADLELALELPMGVQRQDSLYRDATRAGGGGGNGNQQ
QEGWARTLRLAFQCVGVLYGDIGTSPLYVYSSTFTGGIRDVDDLLGVLSLIIYSFLLFTIIKYVYIALRANDDGDGGTLA
LYSLISRHAKVSLVPNHQPEDELHTTDDAAVLGKRGSMRRRSVQLASHREQRAVWVKELLETSKPVRISLFFLTIVATAM
VISDACLTPAISVLSAVGGLKEKAPNLTTDQIVWITVGILVVLFGVQRFGTDKVGYLFAPVVLLWLVLIGGVGVYNLVKH
DMSVLRAFNPKYILDYFRRNGRDAWVSLGGVLLCFTGTEALFADLGYFSVRSIQLSFGFGLVPAVLLAYMGQAAFLRRYP
EQVANTFYQSTPESMFWPTFVLALAASVIGSQAMISCAFATISHSQALGCFPRVKVLHTSRQYQGQLYIPEVNLLLAVVA
CVVTLAFKTTTVIAEAHGICVVLVMLITTLLLTLVMLLVWRVNAACVALFFAVFAAAESVYLSSVLYRFAHGGYIPVAMS
ALLVAVMVLWHYVHVKRYEYELERTVSHESVVRDLLPRCRTVPGVGLFYTDLVQGIPPLFPHLVDKIPSIHAVLLFVSVK
HLPVPHVDATERFLFRQVTNSTGNGNGNVAATGSTLTPGSSPRVFRCVARYGYRDPLEEARDFAASLVERLQYYVRDVNL
YGVDHQQPGAKVSYPSSRCDSMVLRRQRSVMMLRQSSAASYYSYTTETAATTQQQQLARARSTSGGMAMGILHHSSSASC
AERAEQLARARSTGIFAEEMLTPAESFSELSRMGSIGGMQQHQAAAAAVKISLEEMARIEEEQRFIEREMDKGVVYILGE
SEVVARPHSSLLKKLLVNYAYAFLRNNCRQGEKMLAIPKSQLLKVGMSYEI*

>evm.model.supercontig_140.40 
MDLEGVNRAIRSNPIKKDSWKTVLTLAYQSLGVVYGDLSTSPLYVYKSTFAEDIQHSETNEEIFGVLSFVFWTLTLIPLV
KYVFIVLRADDNGEGGTFALYSLLCRHVRVSSLPNCQLADEELSEYKNDGIGSSLKSTLEKYRVLQKVLLLLALIGTCMV
IGDGVLTPAISVFSAVSGLELSMSKEQHQYVEVPVACAILVFLFALQHYGTHRIGFLFAPIVITWLLCISAIGVYNIFHW
NPHVYQALSPYYMYKFLKKTQRGGWMSLGGILLCITGSEAMFADLGHFSQLSIKIAFTFVVYPSLILAYMGQAAYLSRHH
ILESDYRIGFYVSVPEKIRWPVLAIAILAAVVGSQAIITGTFSIIKQCSALGCFPRVKIVHTSSKTHGQIYIPEINWTLM
LLCLAVTIGFRDTKHMGNASGLAVITVMLVTTCLMSLVIVLCWHRSVCLAICFIFFFGSIEALYFSASLIKFLEGAWVPI
ALGFIFLIVMYIWHYGTLKKYEFDVQNKVSINWLLGLGPNLGIVRVRGIGLINTELVSGIPAIFSHFVTNLPAFHQVVVF
LCIKSVPVPHVRPKERFLVGRVGPKEYRLYRCIARYGYRDIHKDDLEFEKDLVCSVAEFIRSERPECVVGVVDLENDEKM
TVVGTSSSNFEGIKMCDDDPDFSELVGTSELREIRSPEKPRKRVRFVLPESPRIDMEAQEELHELMEAREAGMAFILGHS
YVRAKRGSSFMKRIVINFGYDFLRRNSRGPNYALSLPHASTLEVGMVYHV*
>evm.model.supercontig_19.81 
MDLDYKKCPDSSKKESWKTVLLLAYQSLGVVYGDLGISPLYVYKSTFAEDIQHSETNEEIFGVLSFVFWTLTLVPLFKYV
FVVLRADDNGEGGTFALYSLICRHVKVSLLPNRQVADEALSTYKLEHPPETKNSSKVKGYLEKSKFLHTALLILVLLGTC
MVIGDGLLTPAISVFSAVSGLELSMSKQHHEYAVIPITCFILACLFALQHYGTHRVGFFFAPIVLMWLLCISALGIYNII
YWNPNVYQALSPYYMFKFLKKTRRSGWMSLGGILLCITGSEAMFADLGHFSYTAIQIAFTFLVYPALILAYMGQAAYLSQ
HHENRYHIGFYVSVPGMSFYSCLSRLSVMTVMLVTTCLTSLVIILCWHKPPIVALSFLLFFGSIELLYFSASLTKFREGA
WLPILLALFLMTIMFVWHYATIKKYEFDLHNKVSLEWLLALGPSLGIARVPGIGLVFTDLTSGIPANFSRFVTNLPAFHR
ILVFVCVKSVPVPYVPPAERYLVGRVGPAAHRSYRCIVRYGYRDVHQDVNSFEAELVDRLADFIRYNWYRTHGTNSCTED
DASQSNESSSECRLAVIGTVSFSGHPAYEIEESVHPESVSIGFSTVESMGDVIEMEPVGVVQKRVRFAISNESETDAKSE
VDLQMQEELEDLIAAQEAGTAFILGHSHVRAKHGSSLLKRLAINFGYNFLRRNCRGADVALKVPPVSLLEVGMVYVV*
>evm.model.supercontig_2.430
MNPSQELVEQGISPQNLKRVSCTTVITLAYQSLGVVYGDLSTSPLYAYKTTFSGKLSLHEDDEEIYGVLSFIFWTFTLIA
LFKYVFIVMSADDNGEGGTFALYSLLCRHAELSILPNQQATDEKLSTYATAGSTDTHQSSALKSFFEKHPRSRKGLLIFV
LLGTCMAIGDGVLTPTISVLSAVSGVKIKIPELHENYIVVISCVILVGLFSLQHHGTHRVAFMFAPIVTAWLLCISSIGI
YNIIKWNPHVVRALSPAYMLKFLKSTGVEGWVSLGGVVLSITGVETMFADLGHFSSLSIKVAFTFLVYPCLVLAYMGEAA
FLSKHHEDIQRSFYKAIPEAVFWPVFIVATFAAVVGSQAVISATFSIISQCCALNCFPRVKIVHTSSKIYGQIYIPEVNW
MLMCLCLAVTIGLRDTNMMGHAYGLAVTTVMFVTTCLMALVMLIVWKQRLISIVAFLVFFGSIELLYISASVCKVPEGGW
IPLVLSLIFMTIMYIWNYGTTKKHEFDVENKVSMDRIVCLGPSLGMVRVPGIGLVYTDLITGVPAVFGHFVTNLPAFHQV
LIFVCVKSVQVPFVSEEERLLISRVGPKEYGMFRCIVRYGYKDLQQENYDFENKLVNGIVEFVEKEEDIASKTTVESWEF
GDLKTLTDSNLKVIEQSLHDTEVIKSSSRNSKDSPIKDESHHILKAKESGIAYILGHSYAKAQKSSSIFKKFAIDVVYAF
LSTNCRGPDVVLNVPHTSLLEVGMIYIV*
>evm.model.supercontig_30.145 
MESRVEIDEDSETNKGSMWVLDQKLDQPMDEEAGRLRNMYREKKFSVILLLRLAFQSLGVVYGDLGTSPLYVFYNTFPRG
VEDPEDVIGALSLIIYSLTLIPLLKYVFIVCKANDSGQGGTFALYSLLCRHAKVKTIPNQHRTDEELTTYSRSTFHEQSF
AAKTKRWLERRASRKNALLILVLVGTCMVIGDGILTPAISVLSAAGGIKVDHPGMSNGVVVVVAVVILVGLFSMQHYGTD
RVGWLFAPIVLLWFLLIGSIGIFNIWKHDSSVLKAFSPVYIYRYLKRGGRDSWTSLGGIMLSITGTEALFADLAHFPVSA
IQIAFTVVVFPCLLLAYSGQAAYIMNNKEHVADAFYRSIPESIYWPMFVVATAAAIVASQATISATFSIIKQALALGCFP
RVKVVHTSKKFLGQIYVPDINWILMILCIAVTAGFKNQNQIGNAYGTAVVIVMLVTTFLMILIMILVWRCHWILVLIFTA
LSLVVECTYFSAVLFKVDQGGWVPLVIAAAFLLIMYVWHYGTVKRYEFEMHSKVSMAWILGLGPSLGLVRVPGIGLVYTE
LASGVPHIFSHFITNLPAIHSVVVFVCVKYLPVYTVPEEERFLVKRIGPKNFHMFRCVARYGYKDLHKKDDDFEKKLFDG
LFLFVRLESMMEGCSDSDEYSLYGQQTERSMDGLLNNNGNATSSYADTVSSLDSIIPSKSAVQANNTVNSSQMSSHTDVD
ELEFLNNCRDAGVVHILGNTVVRARRESRFYKKIAVDYIYAFLRKICRENSVIFNVPHESLLNVGQIFYV*
>evm.model.supercontig_42.52 
MVKIEAGIGIYNLVIYDSSVFQAFNPVHIYSFFKRNSTNAWYSLGGCLLCVTGSEAMFADLCYFSVRSVQLTFVFLVLPC
LLLGYLGQAAYLLENHNDAAQAFFSSVPSAAFWPVFLIANIAALIASRAMTTATFSCIKQSTALGCFPRLKIVHTSRKFM
GQIYIPVINWFLLGKSIICGIASGTLNHVGANIGVKFYHHSSLGFREGSAPYSCVYAFKYATCLQFICNHFNRYGYKDVR
KENHQAFEQLLIESLEKFIRREAQERSLESDGEEDTDSEGDLSCSRVLIAPNGSVYSLGVPLLAEFRDTNQQISEASTSE
VVKPASPAESAVPDAEQSLERELSFIRKAKESGVVYLLGHGDIRARKDSWFIKKLIINYFYAFLRKNCRRGIANLSVPHS
HLMQVGMTYMV*
>evm.model.supercontig_69.9 
MEDEDGIRESSSGTGFVGAGGVGGEGRWVDGSEVDSESPPWSLLDEADSGQVYGTMRRRLMKKPKRVDSLDVEAMEIAGD
HGHRSKDLSLWQTLAMAFQTLGVVYGDMGTSPLYVFSDVFSKVGIESEVDVLGTLSLVLYTIALIPLTKYVFVVLKANDN
GEGGTFALYSLICRYAKVNLLPNSQPADERISSFKLKLPTPELERALTIKEILESRSSLKTFLLLLVLMGTSMVIGDGIL
TPAISVMSAVSGLQGQVEGFGTTAVVVTAITVLIVLFSIQQFGTGKVGFMFAPILALWFFSLGSIGLYNLIKYDITVIRA
LNPAYIYLFFKKNGTEAWSALGGCVLCITGAEAMFADLGHFSVRAIQIAFTCFVFPCLLLAYLGQAAYLMKYPESAARIF
YNSVPDSLFWPVFVVATLAAMIASQAMISATFSCVKQSMALGCFPRMKIIHTSKRMMGQIYIPVINWFLMTMCIVVVSVF
QSTTSIANAYGIAEVGVMIVTTTLVTLVMLLIWQTNLFLALCFPVVFGSIELMYLSAVLSKIMEGGWLPLVFASFFLCIM
YIWNYGSVLKYKSEVREKISLDFMHDLGSTLGTVRVPGIGLLYNELVHGIPSIFGQFLLSLPAIQSTILVINYFYAFLRR
NCRAGAANMSVPHMNILQVGMTYMV*
>evm.model.supercontig_70.45 
MEPESGFSPPRNPPLRQLPLLSWVNLSRNLVLAYQSFGVVYGDLSTSPLYVFSSTFTGKLQKYRNEEVIFGAFSLIFWTL
TLLPLLKYVGILLGADDNGEGGVFALYSLLCRHGKFSLLPNQQAADEELSTYKYGPSTDGVLSSSLKRFLEKHKKLRTAL
LIVVLFGACMVIGDGVLTPAISVLSAVSGLRVTEQKWHNGELLLIACVILVGLFALQHCGTHKVAFMFAPIVIIWLVSMF
SVGLYNIICWNPSIIHAVSPHYIIKFFKETGIDGWISLGGILLSVTGTEAMFADLGHFTALSIRLAFTIVIYPCLVIQYM
GQAAFLSKNLGSIPNSFFDSIPDSVFWPVFVIATLAAIVGSQAVITATFSIIKQCHALGCFPRVKVVHTSKHIYGQIYIP
EINWILMILTLAITIGFQDTTLIGNAYGLACMTVMFITTFLMALVIVFVWQKSVLLAATFLLFFWTIEGVYLSAAFTKVP
QGGWVPLVLSFIFVIVMFIWHYGTRKKYNFDLHNKVSLKWLLGLGPSLGIVRVPGIGLIYSELATGVPAIFSHFVTNLPA
FHKVLVFVCVKSVPVPYVSPQERFLIGRVCPRPYRMYRCIVRYGYKDIQRDDGDFENQLIQSIAEFIQMEAGESQYSSSE
ASSYDGRMAVISTTLNSSTSLIVSELEDFGVSNSIQSSKSLTLQSLRSIYEDENPQIRRRVVRFQLPSSPAMDPAVREEL
MDLIQAKEAGVAYIMGHSYVKARKSSSFLKKLAIDIGYSFLRKNCRGPAVALNIPHISLIEVGMIYYV*
>evm.TU.contig_26967.1 
MDLESGVYRDTIKLQKESWKTVLTLAYQSLGVVYGDLSTSPLYVYKSTFDEDIQHSETNEEIFGVLSFVFWTLTLVPLLK
YVFIVLKADDNGEGGTFALYSLLCRHARVNSLPNCQSADEDLTEYKKENTGLTPKSSFGSSLKSTLEKHRVLQRVLLVLA
LIGTCMVIGDGVLTPAISVFSAVSGLELSTEKEHHKYVEVPVACIILIGLFALQHYGTHRVGFLFAPVVLTWLLCIGAIG
LYNIIHWNPHVYQALSPHYMYKFLKKTQRGGWMSLGGILLCITGSEAMFADLGHFSQLSIKIAFTSLVYPSLILAYMGQA
AYLSQHHEMENDYRIGFYVSVPESLRWPVLVIAILAAVVGSQAIITGTFSIIKQCSALGCFPRVKIVHTSSKIHGQIYIP
EINWILMLLCLAVTIGFRDTRRMGNASGLAVITVMLVTTCLMSLVIVLCWQKSVFLAICFVFFFGTIEALYFSASLIKFL
EGAWVPIALAFCFLIIMCIWHYGTLKKYEFDVQNKVSINWLLSLGPSLGIVRVRGIGLIHTELVSGVPAIFSHFVTNLPA
FHQILVFLCIKSVPVPHVRPEERFLVGRIGPREFRLYRCIVRYGYRDFHKDDMEFEKDLVCSIAEFIRSGSIGADCANGD
CANGDILNEDDRMTVVGTCSTQTDRIQMSEDDADNRNIAGPSEVREIQSPPPIKRRKRVRFIVPESPKIDRGAMEELQEL
MEAREAGIAYILGHSYVKAKQGSSMLKRVVINIGYEFLRRNSRSANYSLSVPHASTLEVGMMYNV*
>Sh01_p014820 
MVLTAERGRDGDRPEVVVVDIESGSLDGASASSIVDRQDSLFREAVTGHHHRAAGGAGHA
DHDSWATTLRLAFQCVGILYGDVGTSPLYVYSTTFGHGGGVGHPDDVLGVLSLIIYSFML
FTVIKIVVVALHANDDGDGGTFALYSLISRYAKVSLLPNHQAEDELVSSYNSHEKPSSAT
LRRAHWLKHMLETSKSAKISLFLLTILAIAMVISDAVLTPPISDQIVWITVAILVVLFAI
QRFGTDKVGYSFAPIILLWLLLIGGVGLYNLIKYDVGVLRSFNPKYIIDYFRRNKKEGWV
SLGDILLVFTGTKALFANLGYFSIRSIQLSFSLGLLPSVLLTYIGQAAYLRKHPEHFADT
FFRSTPSALFWPTFILAIAASIIGSQAMISCAFATVSHLQTLSCFPRVRILHTSKRFHGQ
LYVPEVNLLLCIAACVVTVSFKTTTIIGKAHEICVILVMLITTLLMTIVMLLVWKINIWW
IALFFIVFVPIESIYLSSVLYKFTHGPYVPVVMSAVLMVVMIVWHYVHVKRYKYELKHTF
SPAKAGKLLEKHDLKRIPGVALFYTDLVQGIPPIFPHLIEKVPAIHSVLIFVSIKHLHVP
HVDAAERFLFRQVEPKEYKVFRCVARYGYRDSIGEEAEDFVVTLVESLQYYIRDVNLYSV
DEMQNVSYPISRDQSLSRDKPSGRHAIYAEEMITPIQSFSELTTLSNGLSNRLPQFQASK
MNIEELAKIEEEQKVIQREAEKGVVYILGEAEVVARPQSSLLKKIVVNYIYSFLRKNFMQ
GEKMLSIPHGKLLKVGISYEI
>Sh01_p014830 
MAHQHATTATGRGGGSMEIVPYSYSSGRDLELELPPFDVKRQDSLYRDATMPAHAGHHGQ
ESWVRTLRLAFQCVGILYADLGTSPLYVYANTFKEGVHHEDDVLGVLSIIIYSFILFTMI
KIVFIALYANDDGDGGTFALYSLISRYAKVCLIPNQQAEDELVSRYKHRGKPSATLRRAQ
WMKNLLETSKAAKISLFFLTILATALAISDSMLTPPISDAMVWITVAILVVFFSVQRFGT
DKIGYSFAPVVFVWLLLIAGIGIYNTVKYDISTLKAFNAKYIIDYFRRNKKKGWVSLGEI
LLCFTGTEALFADLGYFSIRSIQLSFTFGLLPSVLLTYIGQAAYLRKHMDRPEIIPNVFF
ESIPTSLFWPTFVLALITSVIGSQAMVSCAFATMSHLQALNCFPRVKILHTSRRYSGQLY
SPEVNIFLCIAACVVTISFRTTGFIAKAHEICVVLVMVITTLLMTIVMLLVWKVNIWWIA
IFFVVFMSTESIYTAAVLYKFTHGPYVPVAMSAVLMFIMIVWHYVHVKRYKYELEHTVSR
DEAKDLLERRDLKRVPGLGLFYTELVQGIPPIFPHLIEKIPTIHSVIVFITVKNLPVPHV
DVTERFLFRQVEPKEFMVFRCVTRYGYRDTLEAAGDFVKILVEYLQYYVRDLNLYGVGGD
EPLKIVFHSARVDSFTWERKPSGHAIHAEEMLTPAQSFSELTMHPVSMSSRLAHFQTGKI
NLEEMLKIEEDQKIIQREVDKGVVYIIGETEVVAKPHSNLLKKIIVNYVYSFLRKNSRNG
EKMLSIPRGQLLKVGITYEI
>Sh01_p014860 
MAQACAGGGLEMVPHSGDLELDLPPVNWLRQDSLYRDATRPAHAAHHHGHESWVRTLRLA
FQCVGIMYADLGTSPLFVYANTFKYGVKHEDDVLGVLSIIIYSFILFTMIKIVFIALYAN
DEGDGGTFALYSLISRYAKICLIPNQQDEDELVLRYKNQANPSATRRRAQWMKNLLETSK
AAKILLFSLTILATALAISDCMLNPPISDAEVWITVGILVALFSVQRFGTDKIGYMFAPV
VTVWLLLIGGIGIYNVIKYDIGTLRAFNPKYIVNYFQRNKKKGWVSLGEILLCVTGTEAL
FADLGYFSIRSIQLSSTFGLLPSVLLTYIGQAAYLRKHMDMDISNAFFNSVPSGWFWPTF
ILALIASVIGSQAMISCAFATMSHLQALNCFPRVKILHTSGHYWGQMYIPEVNIFLCISA
CVVTISFKTTGFIARAHEICVVLVMVITTFLMTIVMLLVWKVNIWWIVIFFMVFMSTELV
YTAAVLYKFIHGPYLALAMSAVLMTIMIVWHYVHVKRYKYELEHTVSRDKVKDILERQDL
KRVPGFGLIYTELVQGIPPIFPHLIEKIPTIHSVIVFITVKHLPIPHIDVSDRFLFRQVE
PKELMVFRCVARYGYLDTLEMATEFVKILVEYLQYYIRDINLNALGDPLRISNYSTRIDS
FSREKPSGHAIYAEEMLTPIQSFSELTMHPVGMSNILTHLQTGKLNMEEMIKIEEDQKMV
EREVDNGVVYILGETEVVAKPHSNLLKKIIVNYVYKFLRKNSRNGEKMLSIPRGQLLKVG
ITYEI
>Sh01_p029720 
MDLEFGRGLRSPKVCVDSWKTTLLLAYQSLGVVYGDLSISPLYVYSSTFAEDIQHSKTND
EIFGVLSFVFWTLTLIPLIKYVSVVLRADDNGEGGTFALYSLICRHANVSLLPNRQIADE
ELSTYKLECPPEITDKSRIKVLLEKHRKLRVALLIMVMIGTCMVIGDGVLTPAISVSGLE
FSLSKDHREYAVIPITCVILAFLFALQHYGTHRVGFLFAPIVLAWLFCMSALGLYNIIHW
NPHIYKALNPSHMFKFLKKTRKYGWMSLGGILLCMTGSEAMFADLGHFSYSAIQLAFTCL
VYPALILAYMGQAAYLSKHHDFYSSSKVGFYIAVPDKIRWPVLILAILASVVGSQAIISG
TFSIINQSQSLSCFPRVKVVHTSEKIHGQIYIPEINWLLMILCIAVTVGFRDTKHMGNAS
VMLVTTFLTSLVIVLCWHRPPLLALAFLLFFGSIEALYFSASLIKFLEGAWLPILLALIL
MAVMLIWHYTTIKKYEFDLHNKVTLEWLLALGDKLGMVRVPGIGLVYTDLTSGVPANFSR
FVTNLPAFHQVLVFVCVKSVPVPYVFPAERYLIGRVGPPGHRSYRCIVRYGYRDVHQDVD
SFETELVETLATFIKLDASYRCSEASEQELDLEPSERERRLTVIASNPLRRRASYDLQDS
MQHSAASTVEMRATVTATASADDDDNLTSPGRAEISSAAAGPKQVRFFIDSHVASPEFAE
NKQVAEELEALAAARECGTAFILGHSHVQCKPGSSVLKRLAVDVGYNFLRRNCRGPDVAL
RVPPASLLEVGMVYVL
>Sh02_p011800 
MDDGGIQEEPPSARFLTPTRSGGTRWVDGSEVDSSESASSWSLEDERSAGAVSSNGGAAA
ASRVSSGAFRRRLGKRPRRVDSLDVESMNVRGAHGHGAKVRSFSRSPRASVDLNAPCTLR
QEISMLSTLAMAFQTLGVVYGDMGTSPLYVFSDVFSKVPIKSEVEILGALSLVMYTIALI
PFAKYVFIVLKANDNGEGGTFALYSLICRYAKVSMLPNQQRVDEDISSFRLKLPTPELEH
AISVKDCLEKKPLFKNILLFLVLMGTSMVIGDGILTPSMSDAVVIVSIAVLLLLFSVQRF
GTGKVGFMFAPILALWFINLGSIGIYNIVKYDISVVRAFNPVYIYLFFETNGIKAWSALG
GCVLCITGAEAMFADLGHFSVKSIQVAFTAVVFPCLLIAYMGQAAFLMKNPLAVERIFYD
SVPGVLFWPVFVIATLAAMIASQAMISATFSCIKQAMALGCFPRIKIIHTSKKVMGQIYI
PVMNWFLMVMCIIIVATFRSTNDIANAYGIAEVGVMMVSTALVTLVMLLIWQTNLFLVLC
FPILFGAVEFVYLTAVLSKIQEGGWLPLAFSSLFLCIMYTWNYGSVLKYQSEMRGKISLD
FILDLGATLGTVRVPGIGLVYNELVQGIPSIFGQLLVTLPAMHSTIVFVCIKYVPVPYVA
LEERFLFRRVGQKDYHMFRCVARYGYKDIRKEDHGFFEQLLVESLEKFLRREAQEIALEA
STMEAERDDISVVSEVPQSPACEGDLQTPLLSDQRSGDNNRMVTTDGSDPVLPSSSMSAE
EDPGLEYELAALREAMASGFTYLLAHGDVRARKESLFTKKFVINYFYAFLRRNCRAGTAT
LKVPHSNIMRVGMTYMV
>Sh02_p014140 
MPSLNYEQVGNFRKDLVLAYKTLGVVFGGLVTSPLYVYPSMNLSSPTKDDYMGLYSIMFW
TLTLIGVVKYVGIALNADDHGEGGTFAMYSLLCRHADIGILPSKKVYSEDEPLLQNQSAR
ARRPSWLGKFFERSITARRALLFMAILGMCMLIGDGILTPAISAVIEALSAVILIGLFLL
QKYGTSKVSFLFSPIMAAWTFTTPIIGLYSIVHYYPGIFKAISPHYIVRFFLRNKKEGWR
MLGGTVLCITGAEAMFADLGHFSKKGIQIAFLSSIYPSLVLTYAGQTAYLINNVNDFSDG
FYKFVPRPVYWPMFVIATLAAIVASQSLISAAFSVIKQSVVLDYFPRVKVVHTSQHKEGE
VYSPETNYILMVLCVSVVLGFGAGNAIGNAFGVVVIMVMLITTIMLTLVMIIIWRTPPVL
VALYFVPFFIMEGSYVSAVFTKIPEGGWLPFAVSIILALVMFGWFYGRQRKMEYEMANKV
TVERLSELLARPEVQRVPGLCFFYSNIQDGLTPIVGHYIKNMSSLHAVTVFVTLRYLLVA
KVDERERILVRRLGPNGVYGCTVQYGYADSLGDGDLAAQVTSSLRRYFETTEAGAEEAAR
LEAARMTGVVHVRGKMRFYVGEDAGWFDKVMLGFYEFLHGICRSALPALGTPLQQRVEIG
MLYKV
>Sh02_p014160 
MPSLNYEQVGNFRKDLVLAYKTLGVVFGGLVTSPLYVYPSMNLSSPTKDDYMGLYSIMFW
TLTLIGVVKYVGIALNADDHGEGGTFAMYSLLCRHADIGILPSKKVYSEEEPLLQNQSAR
AGRPSWLGKFFERSITAKRALLFMAILGMCMLIGDGILTPAISVLSAIEGLRGPFPSVSK
PVIEALSAVILIGLFLLQKYGTSKVSFLFSPIMAAWTFTTPIIGLYSIVHYYPGIFKAIS
PHYIVRFFLRNKKEGWRMLGGTVLCITGAEAMFADLGHFSKKGIQIAFLSSIYPSLVLTY
AGQTAYLINNVNDFSDGFYKFVPRPVYWPMFVIATLAAIVASQSLISATFSVIKQSVVLD
YFPRVKVVHTSQHKEGEVYSPETNYILMVLCVSVVLGFGAGNAIGNAFGVVVIMVMLITT
IMLTLVMVIIWRTPPVLVVLYFVPFFIMEGSYVSAVFTKIPEGGWLPFAVSIILALVMFG
WYYGRQRKMEYEMANKVTVERLSELLARPEVQRVPGLCFFYSNIQDGLTPIVGHYIKHMS
SLHAVTVFVTLRYLLVAKVDERERILVRRLGPNGVYGCTVQYGYADSLGDGDLAAQVTNS
LRRYFETTEAGAEEAARLEAARMTGVVHVRGKMRFYVGEDAGWFDKVMLGFYEFLHGICR
SALPALGTPLQQRVEIGMLYKV
>Sh02_p022640  
MFTIKASCINRVPANSSSILHANIITLLIPVLSYFQEFTLGSCIVLTLQTLGVVFGDVGT
SPLYTFDVMFNKYPITAKEDVLGALSLVIYTLILIPFLKYTLIVLWGNDDGEGILLYMYQ
GGTFALYSLICRNAKASLLPNQLPSDTRISSFNLKVPSVELERSLKIKERLETSSMLKKL
LLMLVLFGTSMVIADGVVTPAMSGEVVMITAAFLIVLFSLQRFGTSKVGLAVGPALFIWF
CCLAGIGIYNLRLYGSEVFRAFNPVYIYYYFERNPSEAWMSLGGCLLCATGSEAMFADLC
YFSVKSVQLTFVFLVLPCLLLGYLGQAAFLMENLDESQQIFFLSIPSQAFWPVVFIATLA
ALIASRAMTTAIFSTIKQATALGCFPRLKIIHTSRKFMGQIYIPVMNWFLLVSCLAFVAV
FGSINEIGNAYGIAELGVMMMTTVLVTIIMLLIWQVNIVIVLCFLTLFLGLELFFFSSVL
GSAADGSWVLLVFAAVLYLVMYIWNYGTKLKYETEVKQKLSMDLLMQLGCNLGTVRAPGI
GLLYNELVRGVPAIFGHFLTTLPAMHSMIIFVCIKWVPVPVVPQNERFLFRRVCPKNYHM
FRCIARYELHLSEFLKISVLYLPPKLMLFGLGVSCMPIGTLRQLCIYKCLIL
>Sh02_p030580 
MPLTITAVTSAVSAGAPGNLTVTLMAIAIAEVQWKSYCRTLSLLAFQSFGVVYGDLSTSP
LYVYRNSLSGRLNGYLDETTIFGLFSLVFWTFTLIPLLKYVIIVLSADDNGEGGTFALYS
LLCRHAKFSLLPNQQAADEELSTYYHPGTDRAAASSPFKRFLEKHRKLRTCLLLFVLFGA
CMVIGDGVLTPTISVLSAISGLQDPATGGLADGWIVFITCVVLVGLFALQHRGTHKVAFL
FAPVVVLWLLSIGIIGLYNIIHWNPRIFVALSPHYIVKFFNRTGKDGWISLGGVLLAITG
TEAMFADLGHFSAASIRLAFVGVIYPCLVLQYMGQAAFLSKNIPAVHDSFYLSIPSKLQN
TKDFCDLLLHMLPKNSPLFWPVFVIATLAAIVGSQAIISATFSIVKQCLALGCFPRVKVV
HTSRWIYGQIYIPEINWIMMVLCLAATLGFRDITMIGNAYGLACITVMFVTTCLMSLVII
FVWQKNLLTSLLFLVFFGALEAAYLSAAVMKVPQGGWGPIALSAVFMSIMYVWHYGTRRK
YQFDLQNKVSMKWILNLGPSLGIMRVPGIGLIYTELVTGVPAIFSHFVTNLPAFHQVLVF
VCVKSVPVPYVPMDERYLIGRIGPREYRMYRCIVRYGYKDVQKDDENFENHLVMSIARFI
QMEAEESASSGTGSYESSPEGRMAVVHTTDTTGTGLVVRDSSVEDDAAATSLSLTRSSKS
ETLRSLQSIYELEAVGSVRRRRRVRFQIDEEERIDPQVRDELSDLLEAKEAGVAYIIGHS
YVKARKNSNFLKTFAINYAYSFLRKNCRGPSVTLHIPHISLIEVGMIYYV
>Sh02_p030930  
MLAFTSLVYPSLILGYMGQAAYLSQHHNLDASYQIGFYIAVPESVRWPVLVLAILASVVG
SQAIISGTFSIISQSQSLSCFPRVKVVHTSDKVHGQIYIPEVNWILMVLCIAVTVGFRNT
KHMGNASGLAVITVMLVTTCLMSLVIMLCWDRSPWLALAFFLFFGSIEALYFSASLIKFL
EGAWLPILLALILLAIMFVWHHTTIKKYEYDMHNKVTLEWLLALGDKLGMVRVPGIGLVY
TDLTSGVPANFSRFVTNLPAFHRVLVFVCVKSVTVPHVLPAERYLVGRVGPPGHRSYRCI
VRYGYRDVHQDVDSFETELVESLATFIKLDALFRCSDAGGEQRDSSYYERENALTVIGSN
PLRRHMGLGYDDSHDGASSGSDRVDGIELAAAPAVVKKQVRFAVPPPRSPGVDESVLEEL
HELCEAREAGTAFILGHSHVKTKPGSSLLKRLAIGVGYNFLRRNCRGPDVSLRVPPASLL
EVGMVYVL
>Sh03_p031210  
MAEPQRTSSNGAAHGNADSEFASEKLPPKRLQRFDSLHMEAGKIPGGPTHAAKVGWATTL
HLAFQSIGVVYGDMGTSPLYVFSSTFTNGINNTDDLLGVMSLIIYTVILLPLIKYCFIVL
RANDNGDDKLVPEPHCDVNCDSHASSASKSYVPLRDGPPLFVSRERLTCINNIAGGTFAL
YSLISRYARISLIPNQQVEDAMVSRYKLESPTNRIKRAHRIKNMMENSQKFKITLFLVTV
LGTSMVIGDGVLTPRISGQIAGISIAILIVLFLVRRFGTDKVGYTFAPIILTWFILIAGI
GVYNLIKHDTSILKAFNPKYIVDYFKEMENRVGFLLEGLFYALQAMFADLGHFNMRAIQI
GFSVVLFPSVLLAYIGQAAYLRIYPENVANTFYKSIPGPLYWPTFVVAVAAAIIASQAMI
SGAFAIIAQSQVLGCFPRVRVTHTSTKFEGQVYIPEIN
>Sh03_p031230  
MAEPQHTSSNGAAHGDANSEHASEKMPPNRLQRFDSLHMEAGMIPGGSTHAAKVGWATTL
HLAFQSIGVVYGDMGTSPLYVFSSTFTNGINNTDDLLGVMSLIIYTVILLPLIKYCFIVL
RANDNGDGGTFALYSLISRYARISLIPNQQAEDAMVSHYKLESPTNRIKRAHWIKKKMEN
SPKFKVMLFLVTVLATSMVIGDGVLTPSMSGQIVGISIAILIVLFLVQRFGTDKVGYTFA
PIILTWFLLIAGIGAYNLIKHDASVLKAFNPKYIVDYFKRNGKQGWISLGGVILCITGTE
AMFADLGHFNVRAVQIGFSVVLFPSVLLAYIGQAAYLRPLYWPTFVVAVAAAIIASQAMI
SGAFAIIAQSQVLGCFPRVRVTHTSTKFEGQVYIPEINYVLMVLCVAVTAIFQTTEKIGN
AYGKFSNLETSIPPTPRYN
>Sh03_p031620 
MNLLLLAYQSFGVVYGDLSTSPLYVYKSTFSGKLSQYQDEETVFGVLSLIFWTFTLIPLL
KYVTIVLSADDNGEGGPFALYSLLCRHAKLSLLPNQQAADEELSSYYRNGFAPLNGSSPW
LRRFLEKHKKMRTVLLLIVLCGASMVIGDGVLTPAISGSVVLLSCIVLVGLFALQHRGTQ
KVAFMFAPIVIIWLLSIGGIGLYNILHWNPNIYQALSPYYMVKFFKRTGKDGWIALGGIL
LSMTGSEAMFADLGHFTSASVRVAFITVIYPCLILQYMGHAAFLSKNTFHMPTSFYDTIP
EPVFWPVFVVATLTAVVGSQAVISATFSIVKQCHALGCFPRVKVVHTSRWIYGQIYIPEI
NWILMVLCVAVTIAFRDTTLIGNAYGIACMTVMLVTTFLMALIIIFVWQRNIIFALVFLV
FFGSIEAVYLSSSLMKVPQGGWVPLVLAFIFMSVMYIWHYGLRRKYQFDLQNKVSMRSIL
SLGPSLGIVRVPGIGLIYTELVTGVPSIFSHFVTNLPAFHEVLVFLCVKSVPVPYISPDE
RYLVGRIGPKEYRMYRCIVRYGYKDVQRDDDNFENMLVMSIAKFIMMEAEDASSSASYDI
ANEGRMAVITTTDASGSPLAMRDFNGLADSMTTRSSKSESLRSLQSSYEQESPSVSRRRR
VRFEVPEEDDMGQQVKEELMALVEAKHAGVAYIMGHSYIKARRSSSFLKKFAIDVGYSFL
RKNCRGPSVTLHIPHISLIEVGMIYYV
>Sh04_p010820 
MSSSAEAESAAAATERFQRHDSLYGDAEKVTNGKHHGSGVSLDSWARTLMLAFQSIGVVY
GDIGTSPLYVYSSTFPDGVRHPDDLLGVLSLILYTLILIPMLKYVFVVLHANDNGDGGTF
ALYSLISRYAKIRMIPDQQSEDATVSNYRVEAASSRLRRAQWLKEKLESSNAAKIGLFTI
TILGTSMVMGDGTLTPAISAEVVWISVAILFLLFSVQRFGTDKVGYSFAPIISVWFVLIA
GTGMYNLAVHDATVLRAFNPMYIVDYFRRNGKEAWVSLGGVVLCITGTEAMFADLGHFNI
RAIQISFTCILFPSVALCYMGQAAYLRKFPENVGDTFYKSIPTPMFWPVFLVAILAAIIA
SQAMLSGAFAILSKALSLGCFPRVEVVHTSSKYAGQVYLPEVNFLIGAASVAVTLGFQTT
ANIGNAYGICVVTVFSITTHLLAVVMLLVWRAHPALSAAFYAVFGLVEFLYLSSILSKFA
EGGYLPFCFSLVLMALMAAWHYVHVLRYWYELDRAVPAAELAAVLARRDVRRVPGVGLLY
SELVQGIPPVFPRLVDKIPSVHAVFVFVSIKHLPIPRVAAPERFIFRRVGPVSHRVFRCV
ARYGYTDPMEGHREFAAFLLDRLKTFVQEEAAFAASSGSSAAVAEEEQRLIDAEAERGVV
YLMGEATVTAAAGSSLLKRVVVNSVYGFLRKNLRESHKALSIPKDQLLRVGITYEI
>Sh04_p010840 
MSSSAEAESAAAATERFQRHDSLYGDAEKVTNGKHHGSGVSLDSWARTLMLAFQSIGVVY
GDIGTSPLYVYSSTFPDGVRHPDDLLGVLSLILYTLILIPMLKYVFVVLHANDNGDGGTF
ALYSLISRYAKIRMIPDQQSEDATVSNYRVEAASSRLRRAQWLKEKLESSNAAKIGLFTI
TILGTSMVMGDGTLTPAISAEVVWISVAILFLLFSVQRFGTDKVGYSFAPIISVWFVLIA
GTGMYNLAVHDATVLRAFNPMYIVDYFRRNGKEAWVSLGGVVLCITGTEAMFADLGHFNI
RAIQISFTCILFPSVALCYMGQAAYLRKFPENVGDTFYKSIPTPMFWPVFLVAILAAIIA
SQAMLSGAFAILSKALSLGCFPRVEVVHTSSKYAGQVYLPEVNFLIGAASVAVTLGFQTT
ANIGNAYGICVVTVFSITTHLLAVVMLLVWRAHPALSAAFYAVFGLVEFLYLSSILSKFA
EGGYLPFCFSLVLMALMAAWHYVHVLRYWYELDRAVPAAELAAVLARRDVRRVPGVGLLY
SELVQGIPPVFPRLVDKIPSVHAVFVFVSIKHLPIPRVAAPERFIFRRVGPVSHRVFRCV
ARYGYTDPMEGHREFAAFLLDRLKTFVQEEAAFAASSGSSAAVAEEEQRLIDAEAERGVV
YLMGEATVTAAAGSSLLKRVVVNSVYGFLRKNLRESHKALSIPKDQLLRVGITYEI
>Sh04_p010850 
MSSSAEAESAAAATERFQRHDSLYGDAEKVTNGKHHGSGDSWARTLMLAFQSIGVVYGDI
GTSPLYVYSSTFPDGIRHPDDLLGVLSLILYTLILIPMLKYVFVVLHANDNGDGGTFALY
SLISRYAKIRMIPDQQSEDATVSNYRVEAASSRLRRAQWLKEKLESSNAAKIGLFTITIL
GTSMVMGDGTLTPAISAEVVWISVAILFLLFSVQHFGTDKVGYSFAPIISVWFVLIAGTG
MYNLAVHDAAVLRAFNPMYIVDYFRRNGKEAWVSLGGVVLCITGTEAMFADLGHFNIRAI
QISFTCILFPSVALCYMGQAAYLRKFPENVGDTFYKSIPTPMFWPVFLVAILAAIIASQA
MLSGAFAILSKALSLGCFPRVEVVHTSSKYAGQVYLPDVNFLIGAASVAVTLGFQTTANI
GNAYGICVVTVFSITTHLLAVVMLLVWRAHPALSAAFYAVFGLVEFLYLSSILSKFAEGG
YLPFCFSLVLMALMAAWHYVHVLRYWYELDRAVPAAELAAVLARRDVRRVPGVGLLYSEL
VQGIPPVFPRLVDKIPSVHAVFVFVSIKHLPIPRVAAPERFIFRRVGPVSHRVFRCVARY
GYTDPMEGHREFAAFLLDRLKTFVQEETAFAASSGSSAAVAEEEQRFIDAEAERGVVYLM
GEATVTAAAGSSLLKRVVVNSVYGFLRKNLRESHKALSIPKDQLLRVGITYEI
>Sh06_p003200 
MSSSLEVDNPGGGGGESANRLSLKRHDSLFGDAEKVSGGKYHGSEGSWARTLHLAFQSVG
IIYGDIGTSPLYVYSSTFPDGIKYNDDLLGVLSLIIYTLIIIPMLKYVFIVLYANDNGDG
GTFALYSLISRYAKIRLIPNQQAEDAMVSNYSIEAPNSQLRRAQWFKQKLESSKAAKIVL
FTLTILGTSMVMGDGTLTPAISVLSAVSGIKEKAPNLTQTEVVWISVAILFLLFSVQRFG
TDKVGYTFAPVISVWFLLIAGIGLYNLVVHDIGVLRAFNPWYIVQYFKRNGKEGWVSLGG
IILCVTGTEGMFADLGHFNIRAVQISFNGILFPSVTLCYIGQAAYLRKFPENVGDTFYRS
IPAPLFWPTFIVAILAAIIASQAMLSGAFAILSKALSLGCLPRVQVIHTSKKYEGQVYIP
EVNFLMGLASIIVTIAFRTTTSIGNAYGICVVTTFSITTHLMTVVMLVIWKKHIVYVLLF
YVVFGFTELIYLSSILSKFIQGGYLPFCFALVLMTLMATWHYVHVKRYWYELDHIVPTNQ
MTTLLEKNDVRRIPGVGLLYTELVQGIPPVFPRLIKKIPSVHSIFLFMSIKHLPIPRVAP
AERFLFRQVGPREQRMFRCVARYGYSDALEEPKEFAVFLVDRLKMFIQEEMAFAQNEAAE
NEDEAAALAAADQQAPARPRPSTSSVVHSEEAIQSRVSTHSGRITFHANQTAEEEKQLID
REVERGVVYLMGEANVSAGPKSSVLKKIVVNYIYTFLRKNLTEGHKALAIPKDQLLKVGI
TYEI
>Sh06_p003250  
MERAQWTKKMLESSMVAKVAIFLLTILGTSMVISDGVLTPAISEQMVWISVAILVVLFAV
QRFGTDKVGYSFAPIILMWFLFIGGIGIYNLIKYDIGVLRAFYPKYIIDYFKTNGKDAWI
SLGGILLCFTGTEAMFADLGHFNIRSIQISFSFILFPSVSLAYIGQAAFLRKHPEHVLDT
FYKSIPGPMFWPTFIIAVSAAIIASQAMISGSFAIISQSQTLGCFPRVKVLHTSKLYEGQ
VYIPEINFVLGLLCVIVTFGFKTTTNIGNAYGICVTSVMVITTILLVIVMLLIWRVSIWL
IIPFCLVFGSIELVYLSSVLYKFKQGGYLPIVTAAVLLTIMGVWHYVHVKKYWYELEHIV
TNKDMRELIQAHDVKRTPGVGFLYTELVQGVPPIFPHLIEKIPFVHSILVFVSIKHLPIP
HVEVSERFSFRKVESRTSRMFRCVARYGYSDTIEGAKEFAASLVEGLQSYIEEGHFITNM
QIQETEAEATSITDSNTRTRKASGSTVYIEEALTQSETTDLTQPPISSYSAHSSGRISED
QSHTIAEEKQFIQRELQKGVVYILGETEITAGSNSSFFKKIVVNYMYSFLRKNFRQGEKA
FAIPRQQLLKVGMVYEI
>Sh06_p015310 
MASLSESELTNRGSMWELDQNLDQPMDEEAGRLKNMYREKKFSSALLLRLAFQSLGVVFG
DLGTSPLYVFYNIFPRGIGEGEDEDVIGALSLIIYTLTLIPLLKYVFVVLRANDNGQGGT
FALYSLLCRHAKINTIPNQHRTDEELTTYSRQTYEENSVAAKIKRWIESHAYKRNILLIL
VLIGTCTAIGDGILTPAISVLSASGGIKVQNQNMSTDVVVLVAVIILIGLFSMQHYGTDK
VGWLFAPIVLLWFILIGSVGAINIHKYDSSVLKAYNPIYIYRFFQRRRNSDIWTSLGGIM
LSITGTEALFADLCHFPVLAIQIAFTLIVFPCLLLAYTGQAAYIISNKTHVADAFYRSIP
DAIYWPAFVIATAAAIVASQATISATYSIIKQALALGCFPRVKIVHTSKKFLGQIYIPDI
NWILLVLCIAVTAGFKNQNQIGNAYGTAVVIVMLVTTFLMVPIMLLVWKSHWILVVTFIV
LSLMVEVPYFVACILKIDQGGWVPLVVATAFFVIMYVWHFCTVKRYEFEMHSKVSMAWIL
GLGPSLGLVRVPGIGFVYTELASGVPHIFSHFITNLPAIHSVVVFVCVKYLPVYTVPTEE
RFLVRRIGPKNFHMFRCVARYGYKDLHKRDEDFERMLFDCVLFFVRLESMMEGYSDSDEF
SVPEQAPGSGRAAFQGERACATMCSNGELSFSSQDSIVPAAQSPLAPRGLRLQLQCSASA
VGQASSGDTVGDELEFLNRCKDAGVVHILGNTIVRARRDSGVVKKLAVDYMYAFMRRVCR
ENSVIFNVPHESLLNVGQIYYI
>Sh07_p011390 
MNLTNPTEEDYLGIYSIMFWTLTLIGVVKYICIALNADDHGEGDHPKSNPMKKPAISNWD
QGVSICFAAGGTFAMYSLLCQHANIGILPSKKIYTEEEQGLQVPDRPVVAGRPSKLRRFI
ERSITARRLLLLTAILGMCMLIGDGILTPAISVLSAIDGLRGPFPSVSKPTVEALSAGIL
IGLFLLQKYGTSKVSFMFSPIMAAWTFTTPIIGVYSIWRYYPGIFKAMSPHYIVHFFVTN
QKRGWQLLGGTVLCITGAEAMFADLGHFSKRSIQIAFLSSIYPSLVLTYAGQTAYLITHV
DDFGDGFYKFVPRPVYWPMFVIATLAAIVASQSLISATFSVVKQSVALDYFPRVRVVHTS
GDKEGEVYSPETNYLLMLLCVGAIVGFGDGKDIGNAFGVVVILVMLITTVLLTLVMLIIW
GTHVLLVALYFVPFLILEGTYVSAVCTKIMKGGWLPFAISLVLALVMFTWYYGRQRKAEY
EMANKVTLERLGELLAAPDVRRVPGLCFFYSNMQEWRWLTPVLAHYIKNMRSLHRVTVFV
TLRYLLVAKVDAKSRIAVRRFGPRGVYGCTIHYGYADPLDDEEEDDLAGQVVRAVREHIE
REAAAAASTAEVEEEAAQLEEARAAGVVHVRGKTRFHVGRDTGFFDRVLLGFYEFLHTTC
RSALPALGIPLQQRVEIGMLYKA
>Sh07_p016690 
MEHRAAPPDDVIVQVNAAAVAAVDDRISMGQITEEDVGIVDDGKQIGGGRSTRRTFSQSY
KMKHRNPLEFTGWQLALLGYQSLGVVYGDIGTSPLYTFSSFTLPDPGADDVLGILSLILW
TLTLVSLVKYVFIVLHADDHGEGGTFALYSLLRQHVNFSGKSMPVPVTRLASDANLKFHS
KKSSLQPRMLKFLEGSPIAQAAITYLVLVGTCMVMGDGALTPSISGHVVLLCVIILVILF
LFQQYGTSKVGFTFSPIMLVWFALIASIGLYNIIKYYPPVLKAISPHYIYLFFARNKRAG
WEQFGTVVLCITGAEAMFADLGHFNKKSIQMAYSCLVYPALILAYAGQAAFLIKNPSKLS
TTFYSSVPEPLFWPMFIVATLAAIVASQALISASFSIIKQSIALGCFPRVTMKHTSKKYE
GRVYSPEINYFLMIACILITVGFKGGPEIGQAYGVAVIWVMLITTHLITVVMVIIWQSHS
AIAGLFYVIYTVIEGLMTISLLYKIAQGGWVPFAITAFFLIITLSWTYGRSKKNEYEASN
LMDRQEFIKTVNMSNRVPGICIFCTDLMNGIPPIVRHYVQHMGCLRELMVFVTVRHLPVT
SVLPEERFLFDRLEPFGVYRCIVQYGYMDTQNMEDDEYVLSIIASLKEIAQSDDETMMMD
SALANGTTFVLGRVILKMSSKQNCFKRFVINNLYRFLQKNFRSNISSLKIAPSKTLQIGM
QYEI
>Sh_216I16_p000010  
MISFNGILFPSVTLCYIGQAAYLRKFPENVGDTFYRSIPAPLFWPTFIVAILAAIIASQA
MLSGAFAILSKALSLGCLPRVQVIHTSKKYEGQVYIPEVNFLMGLASIIVTIAFRTTTSI
GNAYGICVVTTFSITTHLMTVVMLVIWKKHIVYVLLFYVVFGFTELIYLSSILSKFIQGG
YLPFCFALVLMTLMATWHYVHVKRYWYELDHIVPTNQMTTLLEKNDVRRIPGVGLLYTEL
VQGIPPVFPRLIKKIPSVHSIFLFMSIKHLPIPRVAPAERFLFRQVGPREQRMFRCVARY
GYSDALEEPKEFAVFVVDRLKMFIQEEMAFAQNEAAENEDEAAALAAADQQAPARPRPST
SSVVHSEEAIQSRVSTHSGRITFHANQTAEEEKQLIDREVERGVVYLMGEANVSAGPKSS
VLKKIVVNYIYTFLRKNLTEGHKALAIPKDQLLKVGITYEI*
>Sh_216I16_p000020 
MALETDKQNPREAKKLGAKFQRHDSLYGDAERVSGTGYHVSEDSWARTLHLAFQCIGVIY
GDIGTSPLYVYASTFTSGISNVDDLYGVLSLILYSIILLPMIKYVFIVLYANDNGDGGTF
ALYSLISRYAKVSLIPNQQADDAMVSNYGLETVSAPMERAQWTKKMLESSMVAKVAIFLL
TILGTSMVISDGVLTPAISEQMVWISVAILVVLFAVQRFGTDKVGYSFAPIILMWFLFIG
GIGIYNLIKYDIGVLRAFYPKYIIDYFKTNGKDAWISLGGILLCFTGTEAMFADLGHFNI
RSIQISFSFILFPSVSLAYIGQAAFLRKHPEHVLDTFYKSIPGPMFWPTFIIAVSAAIIA
SQAMISGSFAIISQSQTLGCFPRVKVLHTSKLYEGQVYIPEINFVLGLLCVIVTFGFKTT
TNIGNAYGICVTSVMVITTILLVIVMLLIWRVSIWLIIPFCLVFGSIELVYLSSVLYKFK
QGGYLPIVTAAVLLTIMGVWHYVHVKKYWYELEHIVTNKDMRELIQAHDVKRTPGVGFLY
TELVQGVPPIFPHLIEKIPFVHSILVFVSIKHLPIPHVEVSERFSFRKVESRTSRMFRCV
ARYGYSDTIEGAKEFAASLVEGLQSYIEEGHFITNMQIQETEAEATSITDSNTRTRKASG
STVYIEEALTQSETTDLTQPPISSYSAHSSGRISEDQSHTIAEEKQFIQRELQKGVVYIL
GETEITAGSNSSFFKKIVVNYMYSFLRKNFRQGEKAFAIPRQQLLKVGMVYEI*
>Sh_216I16_p000030  
MSLEVENPPGIETTKQLKRQDSLYGDAEKVSSFKHHGSEGGWSRLLHLAFQSVGIIYGDV
GTSPLYAISSTFPDGIKNHDDLLGVLSLILYTLILIPMVKYVFIVLYADDNGDGGTFALY
SLISRHAKVRLIPNQQAEDAMVSNYGIEAPSSQLRRAQWLKQKLESSKAAKIGLFTITIL
GTSMVMGDGTLTPAISVLSAVSGIREKVPSFSTVLLPSVALCYIGQTAYLRKFPESVADT
FFRSIPELMFWPTFIIAILSAIIASQAMLSGAFAILSKALSLGCFPSVQVIHTSKSYAGQ
VYIPEVNFLMGLASIIVTITFRTTTEIGNAYGICVVTVFSITTHLTTIVMLLVWRKKFIF
IFLFYVVFSSIELIYLSSILTKFVQGGYLPFCFSLVLMALMITWHYVQVMKYWYELDHIV
PADEVTALLEKHEVWRIPGVGLLYSDLVQGIPPVFPRLVQRIPSVHSVFLFMSIKHLPIP
HVAPVERFLFRQVGPREHRMFRCVARYGYSDMLEESVLFKGFLTERLKMFIQEEAVFETN
STAGDTQTSPNEVIDPKVCGHDEKNISSDLALWVEKEKQLIDTEMERGVVYLMGETNVIA
GPKSSAAKKIVVDYVYTFLRKNLTEGEKVLSIPKDQLLKVGITYEI*
>Seita.5G439500.1
MAEPQHTSSNGAAHSDADSEYASEKMPPKRLQRFDSLHMEAGKIPGGSTHAAKVGWATTLHLAFQSIGVVYGDMGTSPLY
VFSSTFTNGINNTDDLLGVMSLIIYTVILLPLIKYCFIVLRANDNGDGGTFALYSLISRYARISLIPNQQAEDAMVSRYK
LESPTNRIKRAHWIKNKMENSPKFKVMLFLVTVLATSMVIGDGVLTPCISVLSAVGGIKQKATTLTQGQIAGITIAILIV
LFLVQRFGTDKVGYTFAPIILTWFILIAGIGVYNLSKHDTSVLKAFNPKYIVDYFKRNGKQGWISLGGVILCITGTEAMF
ADLGHFNVRAVQIGFSVVLFPSVLLAYIGQAAYLRIHPENVANTFYKSIPGPLYWPTFVVAVAAAIIASQAMISGAFAII
AQSQVLGCFPRVRVTHTSTKYEGQVYIPEINYALMILCVAVTAIFQTTEKIGNAYGIAVVFVMFITTLLVTLVMVMIWKT
SLLWIALFPVIFGGAELIYLSSAFYKFTQGGYLPLVFAAILMFIMATWHYVHVHRYNYELQNKVSSNYVAELASRRNLAR
LPGIGFLYSELVQGIPPILPHLVEKVPSIHTVLVIISIKYLPISKIETSERFLFRYVEPTDYRVFRCVVRYGYNDKVEDP
REFEGLLIEHLKQFIHEESFYSQGGDHLTEESGDAIEPYAGVQEARLSKSFSDRIATFPPNGSIDEIQTIQREMEDGVVH
MLGETNVVAEPNADFFKKIIVDYAYNFMRKNFRQPEKITCIPHNRLLRVGMTYEI*
>Seita.5G168000.1
MWPTDPEYGLSPNKNTIGVDVYNPPPLHWTSLLVLAYQSCGVVYGDLSTSPLYVYKGTFSGSLHRFLGEEAVVFGVFSVV
FWTLTLIPLLKYVFIVLSADDNGEGGTFALYSLLVRHAKFSLMPNQQAADEELSAYYRPGYAATEDTPILRALRSFLERH
RKSRTCLLLTVLFGASLVIGDGVLTPAMSVLSSFSGLRVHSSALTHGEVVILSCIVLVCLFTLQHWGTRRVAFLFAPVVV
LWLLLLAALGVYNIVVWNPRILRALSPYYVVSFFQRTGKEGWISLGGVLLSMTGTEAMYADLGHFTAASIRVAFVGLIYP
CLVVQYMGQAAFLSKSPDCNIHFIFFESIPRPIFWPVLVIATLAAIVGSQAVISATFSIVRQCTALGCFPRVKIVHTSNR
IHGQIYSPEINWILMLVCLGVTVGFRDTDLIGNAYGMACAGVMVVTTLLMALVMVFVWQQGFLMAAMFLLAFGSVEFVYL
SAALMKVPQGGWLPLALSLVVVAVMYIWHYGTRRRHMFDVQNKVSLKWLHALGPSLGIVRVPGIGLIYSELATGVPAIFS
HFVTNLPAFHQVLVFVCVKAVPIPHVRCYERHLIGRIGPREFRMYRCVVRHGYKDVPGDDNDFENDLVVRIAEFVHMEAA
EQAAAGDAARNSDASVEGRMAVVSRPFDLSRTGLLMRAPLPNPEDSVVVRAAATAATADSGKTETIQSLQTMYEAESPGF
AIRRRIRFEIDDATSESMDPAVKEELSALVEAKHAGVAYIMGHSYIKARKSSSLIKKLAIDVAYTFLRKNCRGPAVALNI
PHISLIEVGMIYYV*
>Seita.5G444100.1
MMEQERSQLSRFESGITHRRQYYMNLLLLAYQSFGVVYGDLSTSPLYVYKSTFSGKLRQYQDEETVFGVLSLIFWTFTLI
PLLKYVTIVLSADDNGEGGPFALYSLLCRHAKLSLLPNQQAADEELSSYYRNGFAPRNGSAPWLRRFLEKHKKVRTVLLL
VVLCGASMVIGDGVLTPAISVLSSMSGLQVRATGLEHRSVVLLSCIVLVGLFALQHRGTQKVAFMFAPIVIIWLFSIGGI
GLYNILHWNPNIYQALSPYYMVKFFRKTGKDGWISLGGILLSMTGSEAMFADLGHFTSASVRVAFVTVIYPCLILQYMGH
AAFLSKNTFHMPTGFYDTIPEPVFWPVFVVATLAAVVGSQAVISATFSIVKQCHALGCFPRVKVVHTSRWIYGQIYIPEI
NWILMVLCVAVTVSFRDTTLIGNAYGIACMTVMLVTTFLMALIVIFVWQRNIIFALIFLVFFGSIEAVYLSSSLMKVPQG
GWVPLVLAFIFMSVMYIWHYGLRRKYQFDLQNKVSMRSILSLGPSLGIVRVPGIGLIYTELVTGVPSIFSHFVTNLPAFH
EVLVFLCVKSVPVPYVSPDERYLVGRIGPKEYRMYRCIVRYGYKDVQRDDDNFENMLVMGIAKFIMMEAEDASSSASYDI
ANEGRMAVITTTDDAGTPLTMRDFNGLADSMTTRSSKSESLRSLQSSYEQESPNVSRRRRVRFEVPEDDDMGQQVKDELM
ALVEAKHAGVAYIMGHSYIKARRSSSFLKKFAIDVGYSFLRKNCRGPSVTLHIPHISLIEVGMIYHV*
>Seita.9G182600.1
MAQAADRGSSREDIVIVDLESEVDAPPAMQRQDSLYVAATRAAGANNHGQDSWARTVRLALQCVGILYGDIGTSPLFVYS
STFRDGVGHPDDLLGALSLIIYSFLLFTVVKYVYIALRANDDGDGGTFALYTLISRHAKVSLIPNQQAEDELVSKYNRAK
PPATLRRAQWMKELLETNKAVKISLFLLTMLATAMVISDAVLTPAISVLSAVGGLKEKAPYLTTDEIVWITVGILVVLFA
IQRFGTDKVGYLFAPVILLWLLLIGGVGVYNLIKYDTGVLRAFNLKYIIDYFRRNKKKGWVSLGGILLCFTGTEALFSDL
GYFSIRSIQLSFGFGLVPSVLLAYIGQAAYLRMHLEDVANSFYRSTPISLFWPTFILAIAASIIGSQAMISCAFATISHS
QTLGCFPRVKILHTSRQYSGQLYIPEVNYLLCLGACLVTIGFKTTVIIGEAHGICVVLVMIITTLLLTIVMLLIWKISIW
WIVLFFIVFMSSELIYLSAILYRFVHGAYVPVAMSAVLMVVMIVWHYVHVKKYNFELEHSVPRDKVKELLGRRDVQRAPG
IGLFYTELVQGIPPVFPHLIEKIPSIHSVLIFVSMKHLPIPSVDMSERFLFRQVDREDYKVFQCVARYGYRDPFEEAKDF
VGKLVEHLQYYIRDVNLYGVGSEPMMIQSSSYRSSHAESFGSHEKSSVKAVYAEEMLTPAESFSEHIRQASGKSKLFTQF
QGEKMNIVEMMKIQQEQQAILEEMNKGVVYIFGESEVVARPHSSLLKKIVVNYLYSFLRKNSRNGEKMMSIPRRQVLKVG
ISYEI*
>Seita.9G412000.1
MDLEFGRGLRSPKRDSWKTTLLLAYQSLGVVYGDLSISPLYVYKSTFAEDIQHSETNEEIFGVLSFVFWTLTLIPLIKYV
SIVLRADDNGEGGTFALYSLICRHANVSLLPNRQIADEELSTYKLECPPEITDKSHIKVWLEKHRKLRIALLIMVMIGTC
MVIGDGVLTPAISVFSAVSGLEFSLSKDHREYAVIPITCVILAFLFALQHYGTHRVGFLFAPIVLAWLFCMSAVGLYNII
HWNPQVYQALNPYYMFKFLKKTRKYGWMSLGGILLCMTGSEAMFADLGHFSYSAIQLAFTCLVYPALILAYMGQAAYLSK
HHDFYSSSQVGFYIAVPDKIRWPVLVLAILASVVGSQAIISGTFSIINQSQSLSCFPRVKVVHTSEKIHGQIYIPEINWL
LMILCIAVTVGFRDTKHMGNASGLAVITVMLVTTFLTSLVIVLCWHRPPLLAFAFLLFFGSIEALYFSASLIKFLEGAWL
PILLALILMAVMLIWHYTTIKKYEFDLHNKVTLEWLLALGDKLGMVRVPGIGLVYTDLTSGVPANFSRFVTNLPAFHRVL
VFVCVKSVPVPHVFPAERYLIGRVGPPGHRSYRCIVRYGYRDVHQDVDSFEDELVETLATFIKLDASYRCSEASEWEPEA
EMEPGERERRLTVIASNQLRHRASYDLQDSAQHSSASTVEMRATAAGAGGGPTATADDEDGDTGEISPARKQVRFFIDSH
VASPDAAQSAKQVAEELEALAAARESGTAFILGHSHVQCKPGSSVLKRLAVDVGYNFLRRNCRGPDVALRVPPASLLEVG
MVYVL*
>Seita.9G182500.1
MAHADAGGGLEIVPHSGDLELDLPPPGNSLRQDSLYRDATRPAHHAGHHGQESWVRTLRLAFQCVGIMYADLGTSPLYVY
SNTFKKGVGHPDDVLGVLSIIIYSFILFTMIKIVFIALHANDEGDGGTFALYSLISRYARICLIPNQQAEDELVLRYKHH
PKPSATLRRAQWMKNLLETSKFAKITLFFLTILATALAISDCMLNPPISVLAAVNGLKLRAPHLTKDAEVWITVGILVVF
FSVQRFGTDKIGYTFAPVVTLWLLLISGIGLYNVIKYDIGTLRAFNPKYIINYFRRTKKKGWVSLGEILLCVTGTEALFA
DLGYFSIRSIQLSSTFGLLPSVLLTYIGQAAYLRKHMDMDISNAFFNSVPSSLFWPTFILALITAVIGSQAMVSCAFATM
SHLQALNCFPRVKILRTSRHYSGQMYIPEVNIFLCISACMVTLIFRTTGFIARAHEICVVLVMIITTLLMTIVMLLIWKV
NIWWIIIFFIVFMSTESIYTAAVLYKFIHGPYLALAISAVLMTIMIVWHYVHVKRYKYELEHTVSRDKVKYILERQDLKR
VPGFGLIYTELVQGIPPIFPHLIEKIPTIHSVIVFITVKHLPVPHVDVSERFLFRQVEPKELMVFRCVARYGYRDTLEMA
NGFVTILVEYLQYYIRDANLYGLGDPLRINDNSAHIDSFYHEKPSEHAIYAEEMLTPIQSFSELTMHPVGMSNMLTQTGK
MNIEEMFKIEEDQKIIQTEVNNGVVYILGETEVVAKPHSNLLKKIIVNYVYSFLRKNSRNGEKMLSIPRGQLLKVGITYE
I*
>Seita.9G182400.1
MAHHHASAAAARGSMEIVPYSSELDLELPPVDVKRQDSLYRDANMPAAHAGHHGQESWVRTLRLAFQCVGILYADLGTSP
LYVYANTFKKGVGHPDDVLGVLSIIIYSFILFTMIKIVFIALYANDEGDGGTFALYSLISRYAKVCLIPNQQAEDELVSR
YRHRAKPSATLRRAQWMKNLLETSKAAKVSLFFLTIFATALAISDSMLTPPISVLAAVNGLKLRAPHLTTDQTVWITVGI
LVVLFAVQRFGTDKIGYTFAPVVFVWLLLMAGIGIYNMVKYDIGTLKAFNAKYIIDYFRRNKKKGWVSLGEILLCFTGTE
ALFADLGYFSIRSIQLSFTFGLLPSVLLTYIGQAAYLRKHMDMADISNVFFNSIPSSLFWPTFVLALIASVIGSQAMISC
AFATMSHLQALNCFPRVKILHTSRRYSGQLYVPEVNFFLCISACVVTLSFRTTGFIAKAHEICVVLVMVITTLLMTIVML
LVWKVNIWWIAIFFVVFMSTESVYTAAVLYKFTHGPYVPLAISAVLMLIMIVWHYVHVKRYKYELENTVSRDEVKDLLER
RDLKRVPGLGLFYTELVQGIPPIFPHLIEKIPTIHSVIVFITVKHLPIPHVDVSERFLFRQVEPKQFMVFRCVARYGYRD
TLEMANDFVKVLVEYLQYYVRDLNLYGVGDEPLKIIFHSARGDDSFTWERKPSGHAIYAEEMLTPAQSFSELTMHPVSMS
SRLAHFQTGKMNLEEMLKIEEDQKIIQREVDNGVVYIVGESEVVARPHSNLLKKIVVNYIYSFLRKNSRNGEKMLSIPRG
QLLKVGITYEI*
>Seita.9G182300.1
MVLAAERDGQFEVIDIESGLDGAFSIVDRQDSLFREAVRGHHHRAGEGHSEQDSWWRTLRLAFQCVGILYGDVGTSPLYV
YSTAFDHGVGHPDDILGVLSLIIYSFMLFTVIKIVFVALHANDDGDGGTFALYSLISRHAKVSLIPNHQVEDELVSSYSR
HGKPSATLRRANWLRHLLETSKSAKISLFLLTILAIAMVISDAVLTPPISVLSAVSGLKEKVPDLTTDQIVWITVAILIV
LFAIQRFGTDKVGYSFAPIILLWLLLIGGVGLHNLIKYDVGVLRSFNPKYIIDYFRRNKKEGWVSLGDILLVFTGTEALF
ANLGYFSIRSIQLSFSFGLLPSILLTYIGQAAYLRKHPEHFADTFYRSVPSTLFWPTFILAIAASIIGSQAMISCAFATV
SHLQTLSCFPRVRILHTSKRFYGQLYVPVVNLLLCVAACLVTVSFKTTTIIGKAHEICVILVMIITTLLMTIVMLLVWKI
SIWWIALFFVIFIPIESVYLSSVLYKFTHGPYVPVAMSAVLMVVMIVWHYVHAKRYKYELKHTLSPNKARELLEHHDLKR
VPGVGLFYTELVQGIPPIFPHLIEKIPTIHSVLIFVSIKHLHVPHVDASERFLFRQVEPKEFKVFRCVARYGYRDSLDQE
AEGFVLALVESLQYYIRDVNLYSADEIQNISYPISRDQSLSREKPSGRHAIYAEEMITPIQSFSELTTLSNGVSNRLPQF
QVSKMNIAELAKIEEEQKFIQRETERGVVYILGETEVVARPQSSLLKKIVVNYIYSFLRKNFMQGEKMLSIPHGKLLKVG
ISYEI*
>Seita.1G175000.1
MSAAEAAAESPAAAAERLKRHDSLYGDAEKVSGDKCHGSGGSWARTLMLAFQSVGVVYGDIGTSPLYVYSSTFPDGIRHP
DDLLGVLSLILYTLILIPMLKYVFVVLHANDNGDGGTFALYSLISRYAKIRMIPDQQTEDATVSNYGVEAPSSRLRRAQW
LKEKLESSKAAKIGLFTITILGTSMVMGDGTLTPAISVLSAVNGIREKAPNLTQLEVVWISVAILFVLFFVQRFGTDKVG
YSFAPIISVWFLLIASTGMYNLAVHDVTVLRAFNPMYILQYFSRNGKEAWVSLGGVILCITGAEAMFADLGHFNIRAIQI
SFTCILFPSVSLCYMGQAAYLRRFPENVADTFFKSIPAPMFWLVFVVAIMAAIIASQAMLSGAFAILSKALSLGCFPPVE
VVHTSSKYEGQVYLPEVNFLIGAASVAVTLAFQTTTNIGNAYGICVVTVFSITTHLMAVVMLLAWQTPPALVAAFYAVFG
FTEFLYLSSILSKFAEGGYLPFCFSLVLMGLMAAWHYVHVLRYWHELERAVPAAELAAVLARHDVRRVPGVGLLYSELVQ
GIPPVFHRLVDKIPSVHAVFVFVSIKHLPIPRVAAPERFIFRRVGPMGHRVFRCVARYGYTDPMEGHGEFATLLLERLKV
FVQEEAAFAGGDRTVAAAMEEEQRFIDGEAARGVVYLMGEATVTAAAGSSVVKRVVVNNVYGVLRKNLRESHKALSIPKD
QLLRVGITYEI*
>Seita.1G307200.1
MDLEAAGGAAAAHGKRWRGESWRATLLLAYQSLGVVYGDVATSPLYVYKSAFAGNDIQHSAGNEEIYGVLSFVFWTLTLI
TLLKYVLIVLRADDGGEGGTFALYSLICRHVRAGLLPGGGTRDELMEEEKATGRRGERPVSRIRAVLEKYRVLQRLLLLF
ALLGTCMVIGDGVLTPAVSVFSAVSGLELSMEKEQHKYIELPVACAILICLFALQHYGTHKVGFLFAPIVCIWLLCISAI
GLYNIIHWDHHVYRALSPYYMYQFLKKTQTGGWMSLGGILLCVTGSEAMYADLGHFSQSSIQIAFISVVYPALVLAYMGQ
AAFISQHHNFESSYHIGFYVSVPESLRWPVLVIAILAAVVGSQAIITGTFSIIKQCSSLSCFPGVKIVHTSSTVHGQIYI
PEINWMLMILCLAVTIGFRDTKHLANAQGLAVITVMLVTTCLMSLVIVLCWNKSIFIALCFLLFFGTIEVLYFSASLVKF
HEGAWVPITLSFIFMVVMCVWHYGTIKKYEFDVQNKVSVNWLLNLGPSLGIVRVRGIGLIHTELMSGIPAIFSHFVTNLP
AFHQVLVFLCVKSVPVPHVQPEERFLVGRIGPKEYRLYRVIVKYGYRDVQKDDLEFEKELVSNIAEFIRSSGEYDKNGFV
EDTDMPSEKLSPVSTGIPLWEEDGDLDASASPHKEIDPQNIAPKRKKARFMIPKSAQVDSEVRRELQELMDAREAGMSFI
LGHSYMKAKSGSSFIKRIMINFFYEFLRKNSRGPAYAANIPHASTLEVGMVYQV*
>Seita.6G205800.1
MEHHAPPPDDVIVQVNAAAVAAVDERSSTSQIEEVGGDDDIKFIGAAGGLTRRTFSESYRIRHRNPLEFTPWQVALLGYQ
SLGVVYGDIGTSPLYTFSSFTLPDPSKDDLLGILSLILWTLTLVSLVKYVFIVLHADDHGEGGTFALYSLLRQHVNFTGK
KMPVPVTRLASDSNLKFHSKKSSLQPRMLKFLEGSVIAQAVITYLVLIGTCMVMGDGALTPSISVLSAVQGIQSRSSRIT
QGHVVLLCVIILVFLFLYQRYGTSKVSFTFTPIMLVWFVLIASIGLYNMIKYYPPVLKAISPHYIYMFFAKNKKAGWEQL
GTVVLCITGAEAMFADLGHFNKKSIQMAYSCLVYPSLILAYAGQAAFLIKNPSKLSSTFYSSIPEPLFWPMFVVATLSAI
VASQALISASFSIIKQSIALGCFPRVTMKHTSKKYEGQVYSPEINYFLMIACILITVGFKGGPEIGQAYGVAVIWVMLIT
THLITVVMVIIWQTNIALAGSFYAVYAILEGLFTISLLYKIAQGGWVPFAITAFFLIITLSWTYGRSKRNEYETNNLMDR
QEFIKTVTMSNRVPGVCIFCTDLMNGIPPIVRHYVQHMGCLRELMVFVTVRYLPVTSVLPEERFLFDRQEPFGVYRCIVQ
YGYMDNQNMDDDEYVGSIIASLKEIAQSADEVAMMDSALANGSTFVFGRVILKMGDKQNCFKRFIINNLYRFLQKNFRSN
LSSLKIAPSKTLQIGIQYEI*
>Seita.6G027600.1
MLMASISDSETTNRGSMWELDQNLDQPMDEEASQLKNMYREKKFSSILLLRLAFQSLGVVFGDLGTSPLYVFYNIFPHGV
DDDEDVIGALSLIIYTLTLIPLMKYVFVVLRANDNGQGGTFALYSLLCRHAKVSTIPNQHKTDEELTTYSRQTYEENSLA
AKVKRWLEGHAYKKNCLLILVLIGTCTAIGDGILTPAISVLSASGGIRVQNQNMSTDVVVIVAVVILIGLFCMQHYGTDK
VGWLFAPLVLLWFILIGSVGVVNIHKYNSSVLRAYNPVYIFRYFRRGKSEIWTSLGGVMLSITGTEALYADLCHFPVLAI
QIAFTLVVFPCLLLAYTGQAAYIIDHKDHVADAFYRSIPGAIYWPALIIATLAAVVASQATISATYSIIKQALALGCFPR
VNVVHTSKKFLGQIYIPDINWVLMILCIAVTAGFKNQSQIGNAYGTAVVIVMLVTTFLMVPVMLLVWKSHWILVVIFLVL
SLTVELPYFTACINKVDQGGWVPLVIAITFFIIMYVWHFCTVKRYEFEMHSKVSMAWILGLGPSLGLVRVPGIGFVYTEL
ASGVPLIFSHFITNLPAIHSVVVFVCVKYLPVYTVPVEERFIMKRIGPKNYHMFRCVARYGYKDIHKKDEDFEKMLLDRL
FLFVRLESMMDGYSDSEDFTMMEQKPERSTRALLAEKAGSNTMSSIGDMSYSSHDSIMPAKSPLTGNSLTRYSSQTFGDE
QEFLNRCKDAGVVHILGNTVVRARRDSGIVKKVAVNYVYAFLRKLCRENSVIFNVPHESLLNVGQIYYI*
>Seita.J004400.1
MVNDDMESGGGCERKKPASSSCSDDMAELDRALAAVELPTTVQRQDSLYRDASRAGGHGQQGQQEGWARTLRLAFQCVGV
LYGDIGTSPLYVYSSTFTGGIRHTDDLLGVLSLIIYSFLLFTIIKYVYIALRANDDGDGGTFALYSLISRHAKVSLVPNH
QAEDELTHADDDDAAVLKSSSLRGSLRRRTVQLASPRDQRAQWLKDLLETSKPVRISLFLLTVLATAMVITDACLTPAIS
VLSAVGGLKEKAPNLTTEQIVWMTVGILLVLFGVQRFGTDKVGYLFAPVVLLWLLLIGGVGVYNLLRHDVGVLRAFNPRY
IVDYFRRNGRDAWVSLGGVLLCFTGTEALFADLGYFSVRSIQLSFACGLVPAVLLAYMGQAAFLRRHPAQVAETFYRSTP
EVLFWPTLVLALATSVVGSQAMISCAFATISHSQAMGCFPRVRVLHTSRHYHGQVYIPEVNFLLALVACVVTVAARGTTA
VIAEAHGICVVLVMLITTLLLTLVMLLVWRVNAAWVALFFAVFAAAESAYLSSVLYRFAHGGYIPVAMSAALMAVMVLWH
YVHVRRYEHELERTVSHESVRELLARRDVVRVPGVGLFYTELVQGIPPVFPHLVHKIPSIHAVLLFVSVKHLPVPHVDAA
ERFLFRQVADHHADSGSDTNSTSRSRVFRCVARYGYRDPLEEARDFAASLVERLQYYVRDVNLYGVDHLQPGAKVSYPTS
RCDSMATSMRRQRSVNMMMMRPSASYTESLALARARSTSSGTMMMLAHSASCNNSNIRPTTTTTGVFAEEMLTPAESFSE
LSRMGSAAGGMMKVSLEEMARIEEEQRFIEREMEKGVVYILGEAEVVARPNSSLLKKIMVNYAYAFLRKNCRQGEKMLAI
PKSQLLKVGMSYEI*
>Seita.7G082300.1
MSLEVENPGGGESANRLSLKRHDSLFGDAEKVSHGKYHGSEGSWARTLHLAFQSVGIIYGDIGTSPLYVYSSTFPDGIKY
NDDLLGVLSLIIYTLIIIPMLKYVFIVLYANDNGDGGTFALYSLISRYAKIRMIPNQQAEDAMVSNYSIEAPNSQLRRAQ
WFKQKLESSMVAKIVLFTLTILGTSMVMGDGTLTPAISVLSAVSGIREKAPNLTQTEVVWISVAILFMLFSVQRFGTDKV
GYTFAPVISVWFLLIAGIGLYNLVVHDIGVLRAFNPWYIVQYFKRNGKDGWVSLGGVILCVTGTEGMFADLGHFNIRAVQ
ISFSGILFPSVTLCYIGQAAYLRKFPENVGDTFYRSIPGPLFWPTFVVAILAAIIASQAMLSGAFAILSKALSLGCLPRV
QVIHTSKKYEGQVYIPEVNFMMGLASIIVTIAFRTTTSIGNAYGICVVTTFSITTHLVTVVMLLIWKKHIIFVLLFYVVF
TCTELIYLSSILSKFIQGGYLPFCFALVLMTLMATWHYVHVKRYWYELDHIVPTNQMTTLLEKNDVQRIPGVGLLYTELV
QGIPPVFPRLIKKIPSVHSIFLFMSIKHLPISHVVPAERFLFRQVGPREHRMFRCVARYGYSDSLEEPKEFAGFLVDRLK
MFIQEEIAFAQNDAENEDHTEVPDAPTRPRRSTNSVVHSEEAIEPRVSSNSGRITVHANQTIEEEKQLIDREVERGVVYL
MGEATVSAGPKSSILKKVVVNYIYTFLRKNLTEGHKALSIPKDQLLKVGITYEI*
>Seita.7G082700.1
MSLEVENPASTETTNRLSLKRHDSLFGDAEKVSGTTYHGSAGSWARTLHLAFQSIGIIYGDIGTSPLYVYSSTFPDGIRN
NDDLLGVLSLIIYSLILLPMLKYVFIVLYADDNGDGGTFALYSLISRYAKVRMTPDQQAEDTIVSNYSIEAPSSQLKRAQ
WLKQMLESSKAAKIALFTLTILGTSMVMGDGTLTPAISVLSAVSGIKQKAPSLTQTQVVWISVAILFMLFSVQRFGTDKV
GYCFAPIISIWFLLIAGIGMYNLIVNDIGVLRAFNPMYIVHYFKRNGKDGWISLGGVVLCVTGTEGMYADLGHFNIRAVQ
ISFNCVLFPSVALCYIGQAAYLRKFPENVADTFYRSIPGSLFWPTFVVAILAAIIASQAMLSGAFSILSKAISLGCFPRV
RVIHTSKKYEGQVYIPEVNFMMGLASIIVTIAFRTTTSIGHAYGICVVTTFLITTHLTTIVMLLVWKKHVIFILLFYVVF
SLTEVVYLSSILSKFIDGGYLPFCFSLVLMSLMATWHYVHVKRYWHELEHIVPTNEMKALLEKNDVRRIPGVGLLYTELI
QGIPPVFPRLIKKIPSVHSIFVFMSIKHLPIPHVVPPERFLFRQVGPREQRMFRCVARYGYSDRLEEPKEFVGFLVDRLK
MFIQEESALTQHEGENDETSSNTAVSEVQTRPRRSTHSVVHSEEVVESRVSSHSRRITFHVDQTVEEEKQLIDREVERGV
VYLMGEANVSAQPKSSIMKKIVVNYVYSFLRKNLPAGHKALSIPKDQLLKVGITYEI*
>Seita.7G082800.1
MSLEVEDRPSVETTKQLKRQDSLYGDAEKVSSAKYHASEGSWSRLLQLAFQSVGIIYGDVGTSPLYTLSGTFPNGIKNHD
DLLGVLSLILYTLILIPMVKYVFIVLYADDNGDGGTFALYSLISRHAKVRLIPNQQAEDAMVSNYGIEVPSSQLRRAQWL
KKKLESSNAAKIGLFTITILGTSMVMGDGTLTPAISVLSAVSGIKEKVPSLTETQIVWISVPILFVLFSVQRYGTDKVGY
SFAPIITVWFVLIAGIGMYNLVVHEIGVLRAFNPMHIVDYFRRNGKEGWISLGGVILCVTGTEGMFADLGHFNIKAIQIS
FNTVLFPSVALCYMGQVAYLRKFPEDVADPFFRSIPAPMFWPTFVIAILSAIIASQAMLSGAFAILSKALSLGCFPSVQV
IHTSKSYEGQVYIPEVNFLMGLASIIVTITFRTTTEIGNAYGICVVTVFSITTHLTTIVMLLVWRKKFIFVFLFYMVFGS
IELIYLSSILTKFVQGGYLPFCFSLVLMALMMTWHYVHVKKYWYELEHIVPADEVTALLKKHDVRRIPGVGLLYSDLVQG
IPPVFPRLMEKIPSVHSVFLFMSIKHLPIPHVAPVERFLFRQVGPREHRMFRCVARYGYCNMLEESGLFKGFLMERLKMF
IQEEAAFETNSSTGDTQSCSEESACPIVHSEEAIDPWVCGNAGNISPDLVEKEKQLIDTEMERGVVYLMGEANVIAAPKS
SVVKKIVVDYVYTFLRKNLTEGEKALSIPKDQLLKVGITYEI*
>Seita.7G235500.1
MASLSESEVTNRGSMWELDQNLDQPMDEEAGRLKNMYREKKFSSVLLIRLAFQSLGVVFGDLGTSPLYVFYNIFPRGVDD
DEDVIGALSLIIYTLTLIPLLKYVFVVLRANDNGQGGTFALYSLLCRHAKINTIPNQHRTDEELTTYSRQTYEENSVAAK
IKRWLEAHAYKRNILLILVLIGTCTAIGDGILTPAISVLSASGGIKVQNQNMSTDVVVLVAVVILIGLFSMQHYGTDKVG
WLFAPIVLLWFILIGSVGAVNIHKYNNSVLKAYNPVYVYRFFRRRWNSDIWTSLGGVMLSITGTEALFADLCHFPVLAIQ
IAFTLIVFPCLLLAYTGQAAYIISHKQHVADAFYLSIPDAIYWPAFVIATAAAIVASQATISATYSIIKQALALGCFPRV
KIVHTSKKFLGQIYIPDINWVLLVLCIAVTAGFKNQSQIGNAYGTAVVIVMLVTTFLMVPIMLLVWKSHWVLVITFIVLS
LMVEVPYFVACILKIDQGGWVPLVIATAFFLIMYVWHFCTVKRYEFEMHSKVSMAWILGLGPSLGLVRVPGIGFVYTELA
SGVPHIFSHFITNLPAIHSVVVFVCVKYLPVYTVPTEERFLVRRIGPKSYHMFRCVARYGYKDLHKRDEDFEKMLFDCVL
LFVRLESMMEGYSDSDEFSVPERGGAGALMSGGASAFLGEKTCSTMCSNGELSFSSQDSIVPAQSPRPPLSRGMTDSGLL
TTRLSAGQASTVGDELEFLNRCKDAGVVHILGNTIVRARRDSGIVKKLAVDYMYAFMRRMCRENSVLFNVPHESLLNVGQ
IYYI*
>Seita.7G232600.1
MASSADSSAAGGMRKAPSLEWRWVSTEEDDDEDRGRGAAAVGVVGRGGSFESEDDEDGDDEDEEEKEEGKKRLIRTVPSV
DWFDVEGNEVSAGQQLGDTEEFDFGRTMFLALQTLAVVFGDIGIGPLYTFDVMFNKYPIHGEEDVLGALSLVLYTLILMP
LVKYVLVVLWANDDGEGGIFALYSLICRNAKVSLIPNQVHSEKRMSSFRLKLPTAELERSIKVKEKLESSLLLKKLLLGL
VLFGTSMFISNGVITPAMSVLSAVSGLKVGIRNASQDVVVMISVALLVILFSLQRYATSKVGFALGPSLLVWFCCLGGIG
IYNLSLYGPTAFKAFNPLYIIYYFGRNPFQAWLSLGGCLLCATGSEAIFSNLCYFPVRYVQYMFVLLVLPCLVLAYLGQA
AFLIANPKSSEQVFFSSIPSGVFWPVFLLANLAALIASRTMTVAIFQCLKQSIALGCFPRLKIVHTSRKFMAKIYIPVVN
WFLLVSCLGFIVLFRSVYDVGNAYAIAELGVMIMATVYVTIIMLLIWESNITKVLLFFITFLFLELIFFSSALSSVGDGG
WAFLIFASVLLLIMFIWNYGSKLKYDSEVKQKLSKDLMRKLGPNLGTIRAPGLGLVCSDIVKGVPAIFGHFLTSLPAIHS
IIVFVCIRNVPVPAVPQSERFLFQRVCSRSYHMFRCIARYGYKDKKQEHHSVFERLLIEGLEKFIQREAVELSLQSEDDV
DSDEEPPTPMKIITAPNGSLYSLDVPLMADYVPSTQVIPETSCSTPHVDPVLDYAQNLELELAFIKQSKQSGAVYLIDNP
IIKARKDSWFFKKLMINYFFAFLRNNCRRAIMLMSIPHSNMMQVRMTSYV*
>Seita.7G082600.1
MALETDQQDPARGTKRVVGILQRHDSLYGDAEKVSSAQHHGSQDNWIRTLRLAFQCIGVIYGDIGTSPLYVYASTFSSGI
SNIDDLYGVLSLILYSIILLTMIKYVFVVLYANDKGDGGTFALYSLISRYAKVSLIPNQQAEDAMVSSYGLDIVSAPMRR
AQWMKKNLESSKVAKVAIFLLTILGTSMVISDGALTPAISVLSAVSGLQQKAPQLKQGQIVLISVVILVVLFSVQRFGTD
KVGYSFAPIILLWFLCIGGIGFYNLIKYDVGVLRAFYPKYIVDYFKRNGKDAWISLGGILLCFTGTEAMFADLGHFNVRA
VQISFSFALFPAVSLAYIGQAAFLRKHPEHVLDTFYRSIPGPLFWPTFVIAVAAAIIASQAMISGSFSIIQQSQTLGCFP
RVKVLHTSKLYEGQVYIPEVNFALGLLCVIITLAFRTTTDIGHAYGICVTTVMIITTILLVIVMLLIWRVSIWLIIPFCL
VYGFVEFVYLSAVMYKFTEGGYLPIVIATLLVVMMAVWHYVHVKKYWYELEHIVTNEAMRQLIQKHDVKRISGVGFLYTE
LVQGISPIFPHLIEKIPFVHSVLMFVSIKHLPIPHVEASERFLFRNVESKTSRMFRCVARYGYNDKLEDTKEFAASLIEG
LQSYIEEGHLITDIQVQETETQTTSIADSNTRPHKAGSSTVYIEEALTANETTGLTQPRISSYSAHSSGRISEEQSRKIA
EEKQFIQRELQKGVVYILGETEIKAGPNSSFVKKVVVNYMYSFLRKNFRQGEKAFAIPRQQILKVGMVYEI*
>Seita.4G209800.1
MKSPPAMDPEAPPPPPGTPPDEEEEKRGGRKGVPWRMTLSLAYQSLGVVYGDLSTSPLYVYKAAFAEDIQHTESNEEILG
VLSFVFWTLTLVPLLKYVCIVLRADDNGEGGTFALYSLLCRHARAALLPPGRAAAGDDDQLLDAAAAGAAKKAAAENGNA
VTLGGRGGGAAASVRRLLERHKVLQRVLLVLALVGTCMVIGDGVLTPAISVFSAVSGLELSMEKEHHKYVELPIACIILV
CLFALQHYGTHRVGFIFAPIVITWLLCISMIGVYNIIHWEPTVYRALSPYYMYKFLRKTQRGGWMSLGGILLCVTGSEAM
FADLGHFNQLSIQIAFTCMVYPALILAYMGQAAYLCRHHIMESDYRIGFYVSVPEKIRWPVLAIAILAAVVGSQAVITGT
FSMIKQCTSLGCFPRVKIVHTSAKVHGQIYIPEINWILMILCLAVTIGFRDTKHLGNASGLAVITVMLVTTCLMSLVIVL
CWHKSIFLAIGFIVFFGTIEALYFSAALIKFREGAWVPIVLAFIFMLIMCIWHYGTIKKYEFDVQSKVSINWLLGLSPNL
GIVRVRGIGLIHTELETGIPAIFSHFVTNLPAFHQVLIFMCIKNVPIPHVRPEERFLVGRIGPKEYRIYRCIVRYGYHDF
HKDDMEFEKELVCSIAEFIRSGSSKFNGMSDDFDKDEEQRMSVVRSGSIRMLEEDGPVENTVGPSHAREIQSPSLTPAPA
PVVGVKKRVRFVLPAASPKPNVGVQEELQELSDAREAGMAFILGNSHVKAKSGSSFLRRFVINFCYDFLRRNSRGPNYAV
TIPHASTLEVGMMYYV*
>Seita.4G119700.1
MVTRALEGGPMDAESGRGAAGARKKSWRSELVLAYQSLGVVYGEVVTSPLYVYRSAFAGGDIEHSEGNEEIYGVLSLVFW
TLTLVTLLKYVLVVLRADDDGEGGTFALYSLICRQVGAGLLPGGDGDDDLKEQRNGAAPPPASSVRKALQQRRGLQWLLL
LFALLGTSMVIGDGVLTPAVSVFSAVSGIKLSMVNEQHQYVLLPVTCVILVGLFALQHFGTHRVGFLFAPIVCLWLLCIS
IIGVYNIVFWNPHVYKALSPYYSYRFLQKAQVGGWMSLGGILLCVTGSEAMYADLGHFSQSSIKLAFTAVVYPSLVLAYM
GQAAYISQHHSFEKNHHIGFYVSVPEKIRWPVLVIAILAAVVGSQAVITGTFSVIKQCCSFNCFPRVKIVHTSSTVHGQI
YIPEINWILMVLCLAVTIGFRDTKHMANAQGLAVITVMIVTTCLMSLVIVLCWNKNVVLALAFLLFFGAIEAIYFSASLV
KFHEGAWVPIILSFIFLMIMCVWHYGTAKKYEFDVDNKVSISWLLNLGPSLGIVRVRGIGLIHTELMSGIPAIFSHFVTN
LPAFHQVLVFLCIKSVSVPHVQPEERFLVGRIGLKQYRLYRVVVRYGYRDVQQDSLEFEKALVSSIAEFIRSGDSDQNGY
LDGSDSPYERLSVISKGLPFQEEDGEPDGSPESSTRKETNLKLVLSKSRRVRFVLPENVQINSEVHSELQELTEARETGM
SFIMGRSYMKAKSGSSLIKRIAINFIYEFLTRNSRGPAYAANVPHVSTLEVGMVCQV*
>Seita.4G266200.1
MDVEGGGLPAVQSTARRTSSSWGLQKATLLLAYQSFGVVYGDLCISPVYVYKNTFSGKLRLHEEDEEILGVLSLVFWSLT
LIPLLKYIILVLGADDNGEGGTFALYSLMCRRSRMGLLNNIHQGPLSAYSQKEPREELKSSLAIKGFFEKHFSLRIVLLL
FVLMGTSMVIGDGVFTPTMSVLSAVSGLRIKFPELHENYTVLFACFVLIGLFALQHCGTHRVGFLFAPILLAWLACIGGI
GIYNIFKWNPSVIRALSPYYIYNFFRKAGRDGWSSLGGIVLCITGAEAMFADLGHFSKLSLRLGFTIVVYPCLVLAYMGE
AAYLSKHREDLQSSFYKALPDTVFWPVLIIATLATVVGSQAIISATFSIISQCRALGCFPRIKVVHTSSQVHGQIYIPEV
NWVLMFLCLAVTVGFRDTEMIGNAYGLSVILVMFATTCLMFLVITTVWNRNVLLAGLFTLGFGSIELTYLSACLAKVPHG
GWLPLLLSLVTLLTMSTWHYGTKKKEEYELQNKVCLDRFLSLSSGMGLVRVPGVGFIYSSAVNGVPPMFAHFVTNFPAFH
RVLIFVSIQTLTVPKVSPDERFLVGRVGPPANRLFRCVVRYGYKEGRWDHFNFENQLLMKVVEFLQLQPQEDAAEPPSDS
GELSVIPASPRTHHQLADAGTASSASYSGGSSCEIDAGVMSRRVRFEEPWSGGEEGDAAAERNGEVKTLMEERESGVSYM
IGHTCVEAHESSPAVKKFAINVVYGFLRRNSRRPAAELGVPHTSLIEVGMTYRV*
>Seita.2G129100.1
METTSSTNEDTGRGTMWELERNLDQPMDAEAGRLRNMYREKTYPTLVLLQLAFQSLGVVFGDLGTSPLYVFYNIFPHEIE
DTEQVIGALSLIIYSLTLIPLVKYVFIVLRANDNGQGGTFALYSLLCRHAKINTIPNQHRTDEDLTTYSRHTYDEKSLAA
SIKRWLEGHQLRKNVILIIVLFGTCMAVGDGILTPAISVLSATGGIQVEEPKMRNDVVVIVSVVILIGLFSMQHFGTDKV
SWLFAPIVLVWFILIGILGAVNIYKYDRSVLKAFNPIYVYRYFKRGRTSWASLGGIMLSITGTEALFADLSYFPVQAIQI
AFTVVVFPCLLLQYTGQAAYIAQNTHSVPHAFYYSLPASILWPSFIVATAAAIVASQATISMTYSIIKQALALGCFPRVR
IIHTSKKYRGQIYSPDINWILLIFCIAVTAGFKNQSQIANAYGTAVIMVMLVTTFLMVPIMLLVWRSHWTLVILFTTLSL
IIEIPYFTAVVRKIDQGGWVPLVFAAAFLVIMYVWHYGTLKRYEFEMHSKVSMAWILGLGPSLGLVRVPGVGLVYTELAS
GVPHIFSHFITNLPAIHSTLVFVCVKYLPVYTVPLDERFLVKRIGPKNFHMFRCVARYGYKDIHKKDDDFEQMLLNSLML
FVRLESMMEEYTDSDEYSTGHELNQAGNANPRINGINNSSNMELSYTSHDSIIQVQSPNHTGNSQLMSSGQTYQTVGDEI
AFLNACRDAGVVHILGNTIIRARRDSGFLKKIAINYMYAFLRKICRENSAIFNVPHESLLNVGQVFYV*
>Seita.2G327100.1
MESGSGGRRLRKTESAEMRWVVPGGACEEDEIESSDDGGGGADTPAAALGSRGGGCSDDDDDDGYEEDEMLRQRLVRTGP
RADSFDVEALDVPGVYRHQEFTFGRSIVLTLQTLGVVFGDVGTSPLYTLDVMFNKYPITSKEDVLGALSLVIYTLILIPF
LKYTLIVLWGNDDGEGGTFALYSLICRNAKASLLPNQLPSDTRISSFNLKVPSVELERSLKIKERLETSSMLKKLLLMLV
LFGTSMVIADGVVTPAMSVMSAVNGLKVGISSVNEGEVVMITVAFLIVLFSLQRFGTSKVGLAVGPALFIWFCCLAGIGI
YNIRIYGSEVLHAFNPVYIYYYFERNPTQAWMSLGGCLLCATGSEAMFADLCYFSVRSVQLTFVFLVLPCLLLGYLGQAA
FLMENLTKSQQVFFLSIPGQAFWPVVFVATLAALIASRAMTTAIFSTIKQATALGCFPRLKIIHTSRKFMGQIYIPVMNW
FLLVSCLAFVTVFGSINEIGNAYGMAELGVMMMTTVLVTIIMLLIWQVNIVVVLCFLTLFLGLELFFFSSVLGSAADGSW
VLLVFAAVLYLVMYIWNYGTKLKYETEVKQKLSMDLLMQLGCNLGTVRAPGIGLLYNELVRGVPSIFSHFLTTLPAMHSM
IIFVCIKWVPVPVVPQNERFLFRRVCPKNYHMFRCIARYGYKDVRKENPQAFEQLLIESLEKFIRREAQERSLESDHNDD
TDSEEEIASSSSRVLVGPNGSIYSLGVPLAESAGADNSALGSSASFDYGSLDDAMNGRRSLDNELSFIHKAKESGVVYLL
GHGDIRARKESFFLKKLVINYFYAFLRKNCRRGIATLSIPHTRLMQVAMQYMV*
>Seita.2G192700.1
MDDGGIQEEPPTERFLTPTRSGGSRWVDGSEVDSSESASWSLGDERSGATTSAEWGAAASAGAPASRVSSGTFRRRLGKR
PRRVDSLDVEAMNVRGAHGHSSKELSMVSTIAMAFQTLGVVYGDMGTSPLYVFSDVFSKVPIKSEVEILGALSLVMYTIA
LIPFAKYVFIVLKANDNGEGGTFALYSLICRYAKVSLLPNQQRVDEDISSFRLKLPTPELERAMFVKDCLEKKPLFKNIL
LFLVLMGTSMVIGDGILTPSMSVMSAVSGLQGQVRGFDTDAVVIVSIIVLVLLFSVQRFGTGKVGFMFAPILGLWFLNLG
SIGIYNIVKYDISVVRAFNPVYIYLFFATNGLKAWSALGGCVLCITGAEAMFADLGHFSVKSIQIAFTAIVFPCLLIAYM
GQAAFLMKNPLAVQRVFYDSVPGVLFWPVFVIATLAAMIASQAMISATFSCIKQAMALGCFPRIKIIHTSKKVMGQIYIP
VMNWFLMVMCIIIVAAFRSTNDIANAYGIAEVGVMMVSTVLVTLVMMLIWQTNLFLVLFFPILFGTVEFVYLTAVLSKIK
EGGWLPLAFSSLFLCIMYTWNYGSVLKYQSEMRGKISLDCILDLGATLGTVRVPGIGLVYNELVQGIPSIFGQLLVTLPA
MHSTIVFVCIKYVPIPYVPLEERFLFRRVGQKDYHMFRCVARYGYKDVRKEDHGFFEQLLVESLEKFLRREAQEIALEAS
TTDAERDDISVVSEVPQSPACEGDLQTPLLSDQRSGDDNRMGTRDGNAPVLPSSSMSAEEDPALEYELEALREAIASGFT
YLLAHGDVRARKESFFTKKFIINYFYAFLRRNCRAGTATLKVPHSNIMRVGMTYMV*
>Seita.2G427100.1
MDEEIGAARQVQWKSYCKTLSLLAFQSFGVVYGDLSTSPLYVYSNTLSGRLNSYLDETTIFGLFSLIFWTLTLVPLLKYV
IIVLSADDNGEGGTFALYSLLCRHAKFSLLPNQQAADEDLSTYYQPGTDRNVISSPFKRFLEKHRKLRTCLLLFVLFGAC
MMIGDGVFTPTISVFSAISGLRDPDISKLADGWILFITCVVLVGLFALQHRGTHRVAFMFAPIVVLWLLSIGSIGLYNII
RWNPRIFVALSPHYIVKFFKTTGRDGWISLGGVLLAITGTEAMFADLGHFTAASIRLAFVGVIYPCLVLQYMGQAAFLSK
NLTAVDNSFYLSVPDPLFWPVFVIATLAAIVGSQAIISATFSTVKQCLALGCFPRVKVVHTSRWIHGQIYIPEINWILMV
LCLAVALGFRNIEVIGNAYGLACITVMFVTTCLMSLVIIFVWQKNLLISLLFLVFFGAIEGAYLSAAVMKVPQGGWAPIV
LAFVFMSIMYAWHYGMRRKYQFDLQNKVSMKWILNLGPSLGIMRVPGIGLIYTELVTGVPAIFSHFVTNLPAFHQVLVFV
CVKSVPVPYVPVDERYLIGRIGPREYRMYRCIVRYGYKDVQKDDENFENHLVMSIARFIQMEAEESASSGSYESSTEGRM
AVVHTTDTTGTGLVVRDSDDGAAGASQLTRSSKSETLRSLQSMYEQESVGSVSRRRRVRFQIDEEERIDPRVRDELSDLL
EAKEAGVAYIIGHSYVKARRNSNFLKKFAINYAYSFLRKNCRGPSVTLHIPHISLIEVGMIYYV*
>Seita.2G432200.1
MDTEFGVGMAPRKRESWRTTLLLAYQSLGVVYGDLSISPLYVYKSTFAEDITHSETNEEIYGALSFVFWTLTLIPLIKYV
TIVLRADDNGEGGTFALYSLICRHANVSLLPNRQVADEELSTYKLECPPEVAQRSRVKEWLEKHKKLHTALLVMVMIGTC
MVIGDGVLTPAISVFSAVSGLELSLSKHQHEYAVIPITCAILVFLFALQHYGTHRVGFLFAPIVLCWLLCMSAIGLYNII
HWNPHVYQALNPCYMITFLKKTRKSGWMSLGGILLCMTGSEAMFADLGHFSYSAIQLAFTSLVYPSLILGYMGQAAYLSK
HHNFDASYQIGFYIAVPESVRWPVLVLAILASVVGSQAIISGTFSIINQSQSLSCFPRVKVVHTSAKIHGQIYIPEVNWM
LMILCIAVTVGFRNTKHMGNASGLAVITVMMVTTCLMSVVIMLCWHRSPLLALAFFLFFGSIEALYFSASLIKFLEGAWV
PILLSLILLAVMFVWHHTTIKKYEYDMQNKVTLEWLLALGDKLGMVRVPGIGLVYTDLTSGVPANFSRFVTNLPAFHRVL
VFVCVKSVPVPHVLPAERYLVGRVGPPGHHSYRCIVRYGYRDVHQDVDSFETELVESLATFIKLDALFRCSDAGGEQRDS
SYYERENALTVIGSNPLRRHLGLGYDDSHDGVSSAHEAAGSANGIELAAAAPAIKKQVRFAVESAAPRSPGVDERVLEEL
QELCEAREAGTAFILGHSHVQTKPGSSVLKKLAVGVGYNFLRRNCRGPDVVLRVPPASLLEVGMVYVL*
>Seita.2G224400.1 
MRTGAHVDLEAGHLSSRRGGASAASAAAAADRDRAETEGGNFRKDLFLAYKTLGVVFGGLVTSPLYVYPSMNLASPTKDD
YMGLYSIMFWTLTLIGVVKYVGIALNANDHGEGGTFAMYSLLCRHADIGILPSKKVYSEDEPLLHNQSAIDRRPSWLGKF
FERSITARRVLLFMAILGMCMLIGDGILTPAISVLSAINGLRAPFPSVSKSVVEALSAAILIGLFLLQKYGTSKVSFLFS
PIMAVWTFTTPIIGVYSIFNYYPGIFKAISPHYIVRFFLRNKKEGWRMLGGTVLCITGAEAMFADLGHFSKKGIQIAFLS
SIYPSLVLTYAGQTAYLINNVNDYSDGFYKFVPRPVYWPMFVITTLAAIVASQSLISATFSVIKQSVVLDYFPRVKVVHT
SQHKEGEVYSPETNYILMVLCVGVVLGFGAGNAIGNAFGVVVIMVMLITTIMLALVMIIIWRTPPALVALFFVPFFIMEG
SYVSAVFTKIPEGGWLPFAVSMILALVMFGWYYGRQRKIEYEMSNKVTVERLGELLARPEVQRVPGLCFFYSNIQDGLTP
ILGHYIKNMSSLHAATVFVTLRYLLVAKVEQRERILVRRLGPSGVYGCTIQYGYADSLRDDDLAAQVMSHLRRHVQTEAG
ADEAARLEAAWKASVVHVRGKMRLYVGEDAGWFDRVMLGFYEFLHGICRSALPALGTPLQQRVEIGMLYKV*
>Sevir.2G002700.1 
MVNDDMESGGGCERKKPASSSCSDDMAELDRALAAVELPTTVQRQDSLYRDASRAGGHGQQGQQEGWARTLRLAFQCVGV
LYGDIGTSPLYVYSSTFTGGIRHTDDLLGVLSLIIYSFLLFTIIKYVYIALRANDDGDGGTFALYSLISRHAKVSLVPNH
QAEDELTHADDDDAAVLKSSSLRGSLRRRTVQLASPRDQRAQWLKDLLETSKPVRISLFLLTVLATAMVITDACLTPAIS
VLSAVGGLKEKAPNLTTEQIVWMTVGILLVLFGVQRFGTDKVGYLFAPVVLLWLLLIGGVGVYNLLRHDVGVLRAFNPRY
IVDYFSRNGRDAWVSLGGVLLCFTGTEALFADLGYFSVRSIQLSFACGLVPAVLLAYMGQAAFLRRHPAQVAETFYRSTP
EVLFWPTLVLALATSVVGSQAMISCAFATISHSQAMGCFPRVRVLHTSRHYHGQVYIPEVNFLLALVACVVTVAARGTTA
VIAEAHGICVVLVMLITTLLLTLVMLLVWRVNAAWVALFFAVFAAAESAYLSSVLYRFAHGGYIPVAMSAALMAVMVLWH
YVHVRRYEHELERTVSHESVRELLARRDVVRVPGVGLFYTELVQGIPPVFPHLVHKIPSIHAVLLFVSVKHLPVPHVDAA
ERFLFRQVADHHADSGSDTNSTSRSRVFRCVARYGYRDPLEEARDFAASLVERLQYYVRDVNLYGVDHLQPGAKVSYPTS
RCDSMATSMRRQRSVNMMMMRPSASYTESLALARARSTSSGTMMMLAHSASCNNSNIRPTTTTTGVFAEEMLTPAESFSE
LSRMGSAAGGMMKVSLEEMARIEEEQRFIEREMEKGVVYILGEAEVVARPNSSLLKKIMVNYAYAFLRKNCRQGEKMLAI
PKSQLLKVGMSYEI*
>Sevir.2G438000.1 
MDEEIGAARQVQWKSYCKTLSLLAFQSFGVVYGDLSTSPLYVYSNTLSGRLNSYLDETTIFGLFSLIFWTLTLVPLLKYV
IIVLSADDNGEGGTFALYSLLCRHAKFSLLPNQQAADEDLSTYYQPGTDRNVISSPFKRFLEKHRKLRTCLLLFVLFGAC
MMIGDGVFTPTISVFSAISGLRDPDISKLADGWILFITCVVLVGLFALQHRGTHRVAFMFAPIVVLWLLSIGSIGLYNII
RWNPRIFVALSPHYIVKFFKTTGRDGWISLGGVLLAITGTEAMFADLGHFTAASIRLAFVGVIYPCLVLQYMGQAAFLSK
NLTAVDNSFYLSVPDPLFWPVFVIATLAAIVGSQAIISATFSTVKQCLALGCFPRVKVVHTSRWIHGQIYIPEINWILMV
LCLAVALGFRNLEVIGNAYGLACITVMFVTTCLMSLVIIFVWQKNLLISLLFLVFFGAIEGAYLSAAVMKVPQGGWAPIV
LAFVFMSIMYAWHYGMRRKYQFDLQNKVSMKWILNLGPSLGIMRVPGIGLIYTELVTGVPAIFSHFVTNLPAFHQVLVFV
CVKSVPVPYVPVDERYLIGRIGPREYRMYRCIVRYGYKDVQKDDENFENHLVMSIARFIQMEAEESASSGSYESSTEGRM
AVVHTTDTTGTGLVVRDSDDGAAGASQLTRSSKSETLRSLQSMYEQESVGSVSRRRRVRFQIDEEERIDPRVRDELSDLL
EAKEAGVAYIIGHSYVKARRNSNFLKKFAINYAYSFLRKNCRGPSVTLHIPHISLIEVGMIYYV*
>Sevir.2G200200.1
MDDGGIQEEPPTERFLTPTRSGGSRWVDGSEVDSSESASWSLGDERSGATTSAEWGAAASAGAPASRVSSGTFRRRLGKR
PRRVDSLDVEAMNVRGAHGHSSKELSMVSTIAMAFQTLGVVYGDMGTSPLYVFSDVFSKVPIKSEVEILGALSLVMYTIA
LIPFAKYVFIVLKANDNGEGGTFALYSLICRYAKVSLLPNQQRVDEDISSFRLKLPTPELERAMFVKDCLEKKPLFKNIL
LFLVLMGTSMVIGDGILTPSMSVMSAVSGLQGQVRGFDTDAVVIVSIIVLVLLFSVQRFGTGKVGFMFAPILGLWFLNLG
SIGIYNIVKYDISVVRAFNPVYIYLFFATNGLKAWSALGGCVLCITGAEAMFADLGHFSVKSIQIAFTAIVFPCLLIAYM
GQAAFLMKNPLAVQRVFYDSVPGVLFWPVFVIATLAAMIASQAMISATFSCIKQAMALGCFPRIKIIHTSKKVMGQIYIP
VMNWFLMVMCIIIVAAFRSTNDIANAYGIAEVGVMMVSTVLVTLVMMLIWQTNLFLVLFFPILFGTVEFVYLTAVLSKIK
EGGWLPLAFSSLFLCIMYTWNYGSVLKYQSEMRGKISLDCILDLGATLGTVRVPGIGLVYNELVQGIPSIFGQLLVTLPA
MHSTIVFVCIKYVPIPYVPLEERFLFRRVGQKDYHMFRCVARYGYKDVRKEDHGFFEQLLVESLEKFLRREAQEIALEAS
TTDAERDDISVVSEVPQSPACEGDLQTPLLSDQRSGDDNRMGTRDGNAPVLPSSSMSAEEDPALEYELEALREAIASGFT
YLLAHGDVRARKESFFTKKFIINYFYAFLRRNCRAGTATLKVPHSNIMRVGMTYMV*
>Sevir.2G338400.1 
MESGSGGRRLRKTESAEMRWVVPGGACEEDEIESSDDGGGGADTPAAASGSRGGGCSDDDDDDGYEEDEMLRQRLVRTGP
RADSFDVEALDVPGVYRHQEFTFGRSIVLTLQTLGVVFGDVGTSPLYTLDVMFNKYPITSKEDVLGALSLVIYTLILIPF
LKYTLIVLWGNDDGEGGTFALYSLICRNAKASLLPNQLPSDTRISSFNLKVPSVELERSLKIKERLETSSMLKKLLLMLV
LFGTSMVIADGVVTPAMSVMSAVNGLKVGISSVNEGEVVMITVAFLIVLFSLQRFGTSKVGLAVGPALFIWFCCLAGIGI
YNIRIYGSEVLHAFNPVYIYYYFERNPTQAWMSLGGCLLCATGSEAMFADLCYFSVRSVQLTFVFLVLPCLLLGYLGQAA
FLMENLTKSQQVFFLSIPGQAFWPVVFVATLAALIASRAMTTAIFSTIKQATALGCFPRLKIIHTSRKFMGQIYIPVMNW
FLLVSCLAFVTVFGSINEIGNAYGMAELGVMMMTTVLVTIIMLLIWQVNIVVVLCFLTLFLGLELFFFSSVLGSAADGSW
VLLVFAAVLYLVMYIWNYGTKLKYETEVKQKLSMDLLMQLGCNLGTVRAPGIGLLYNELVRGVPSIFSHFLTTLPAMHSM
IIFVCIKWVPVPVVPQNERFLFRRVCPKNYHMFRCIARYGYKDVRKENPQAFEQLLIESLEKFMRREAQERSLESDHNDD
TDSEEEIASSSSRVLVGPNGSIYSLGVPLAESAGADNSALGSSASIDYGSLDDAMNGRRSLDNELSFIHKAKESGVVYLL
GHGDIRARKESFFLKKLVINYFYAFLRKNCRRGIATLSIPHTRLMQVAMQYMV*
>Sevir.2G134200.1 
METTSSTNEDTGRGTMWELERNLDQPMDAEAGRLRNMYREKTYPTLVLLQLAFQSLGVVFGDLGTSPLYVFYNIFPHEIE
DTEQVIGALSLIIYSLTLIPLVKYVFIVLRANDNGQGGTFALYSLLCRHAKINTIPNQHRTDEDLTTYSRHTYDEKSLAA
SIKRWLEGHQLRKNVILIIVLFGTCMAVGDGILTPAISVLSATGGIQVEEPKMRNDVVVIVSVVILIGLFSMQHFGTDKV
SWLFAPIVLVWFILIGILGAVNIYKYDRSVLKAFNPIYVYRYFKRGRTSWASLGGIMLSITGTEALFADLSYFPVQAIQI
AFTVVVFPCLLLQYTGQAAYIAQNTHSVPHAFYYSLPASILWPSFIVATAAAIVASQATISMTYSIIKQALALGCFPRVR
IIHTSKKYRGQIYSPDINWILLIFCIAVTAGFKNQSQIANAYGTAVIMVMLVTTFLMVPIMLLVWRSHWTLVILFTTLSL
IIEIPYFTAVVRKIDQGGWVPLVFAAAFLVIMYVWHYGTLKRYEFEMHSKVSMAWILGLGPSLGLVRVPGVGLVYTELAS
GVPHIFSHFITNLPAIHSTLVFVCVKYLPVYTVPLDERFLVKRIGPKNFHMFRCVARYGYKDIHKKDDDFEQMLLNSLML
FVRLESMMEEYTDSDEYSTGHELNQAGNANPRINGINNGSNMELSYTSHDSIIQVQSPNHTGNSQLMSSGQTYQTVGDEI
AFLNACRDAGVVHILGNTIIRARRDSGFLKKIAINYMYAFLRKICRENSAIFNVPHESLLNVGQVFYV*
>Sevir.2G234700.1 
MRTGAHVDLEAGHLSSRRGGASAASAAAAADRDRAETEGGNFRKDLFLAYKTLGVVFGGLVTSPLYVYPSMNLASPTKDD
YMGLYSIMFWTLTLIGVVKYVGIALNANDHGEGGTFAMYSLLCRHADIGILPSKKVYSEDEPLLHNQSAIDRRPSWLGKF
FERSITARRVLLFMAILGMCMLIGDGILTPAISVLSAINGLRAPFPSVSKSVVEALSAAILIGLFLLQKYGTSKVSFLFS
PIMAVWTFTTPIIGVYSIFNYYPGIFKAISPHYIVRFFLRNKKEGWRMLGGTVLCITGAEAMFADLGHFSKKGIQIAFLS
SIYPSLVLTYAGQTAYLINNVNDYSDGFYKFVPRPVYWPMFVITTLAAIVASQSLISATFSVIKQSVVLDYFPRVKVVHT
SQHKEGEVYSPETNYILMVLCVGVVLGFGAGNAIGNAFGVVVIMVMLITTIMLALVMIIIWRTPPALVALFFVPFFIMEG
SYVSAVFTKIPEGGWLPFAVSMILALVMFGWYYGRQRKIEYEMSNKVTVERLGELLARPEVQRVPGLCFFYSNIQDGLTP
ILGHYIKNMSSLHAATVFVTLRYLLVAKVEQRERILVRRLGPSGVYGCTIQYGYADSLRDDDLAAQVMSHLRRHVQTEAG
ADEAARLEAAWKASVVHVRGKMRLYVGEDAGWFDRVMLGFYEFLHGICRSALPALGTPLQQRVEIGMLYKV*
>Sevir.2G445100.1 
MDTEFGVGMAPRKRESWRTTLLLAYQSLGVVYGDLSISPLYVYKSTFAEDITHSETNEEIYGALSFVFWTLTLIPLIKYV
TIVLRADDNGEGGTFALYSLICRHANVSLLPNRQVADEELSTYKLECPPEVAQRSRVKEWLEKHKKLHTALLVMVMIGTC
MVIGDGVLTPAISVFSAVSGLELSLSKHQHEYAVIPITCAILVFLFALQHYGTHRVGFLFAPIVLCWLLCMSAIGLYNII
HWNPHVYQALNPCYMITFLKKTRKSGWMSLGGILLCMTGSEAMFADLGHFSYSAIQLAFTSLVYPSLILGYMGQAAYLSK
HHNFDASYQIGFYIAVPESVRWPVLVLAILASVVGSQAIISGTFSIINQSQSLSCFPRVKVVHTSAKIHGQIYIPEVNWM
LMILCIAVTVGFRNTKHMGNASGLAVITVMMVTTCLMSVVIMLCWHRSPLLALAFFLFFGSIEALYFSASLIKFLEGAWV
PILLSLILLAVMFVWHHTTIKKYEYDMQNKVTLEWLLALGDKLGMVRVPGIGLVYTDLTSGVPANFSRFVTNLPAFHRVL
VFVCVKSVPVPHVLPAERYLVGRVGPPGHHSYRCIVRYGYRDVHQDVDSFETELVESLATFIKLDALFRCSDAGGEQRDS
SYYERENALTVIGSNPLRRHLGLGYDDSHDGVSSAHEAAGSANGIELAAAAPAIKKQVRFAVESAAPRSPGVDERVLEEL
QELCEAREAGTAFILGHSHVQTKPGSSVLKKLAVGVGYNFLRRNCRGPDVVLRVPPASLLEVGMVYVL*
>Sevir.6G213000.1 
MEHHAPPPDDVIVQVNAAAVAAVDERSSTSQIEEVGGDDDIKFIGAAGGLTRRTFSESYRIRHRNPLEFTPWQVALLGYQ
SLGVVYGDIGTSPLYTFSSFTLPDPSKDDLLGILSLILWTLTLVSLVKYVFIVLHADDHGEGGTFALYSLLRQHVNFTGK
KMPVPVTRLASDSNLKFHSKKSSLQPRMLKFLEGSVIAQAVITYLVLIGTCMVMGDGALTPSISVLSAVQGIQSRSSRIT
QGHVVLLCVIILVFLFLYQRYGTSKVSFTFTPIMLVWFVLIASIGLYNMIKYYPPVLKAISPHYIYMFFAKNKKAGWEQL
GTVVLCITGAEAMFADLGHFNKKSIQMAYSCLVYPSLILAYAGQAAFLIKNPSKLSSTFYSSIPEPLFWPMFVVATLSAI
VASQALISASFSIIKQSIALGCFPRVTMKHTSKKYEGQVYSPEINYFLMIACILITVGFKGGPEIGQAYGVAVIWVMLIT
THLITVVMVIIWQTNIALAGSFYAVYAILEGLFTISLLYKIAQGGWVPFAITAFFLIITLSWTYGRSKRNEYETNNLMDR
QEFIKTVTMSNRVPGVCIFCTDLMNGIPPIVRHYVQHMGCLRELMVFVTVRYLPVTSVLPEERFLFDRQEPFGVYRCIVQ
YGYMDNQNMDDDEYVGSIIASLKEIAQSADEVAMMDSALANGSTFVFGRVILKMGDKQNCFKRFIINNLYRFLQKNFRSN
LSSLKIAPSKTLQIGIQYEI*
>Sevir.6G026000.1 
MLMASISDSETTNRGSMWELDQNLDQPMDEEASQLKNMYREKKFSSILLLRLAFQSLGVVFGDLGTSPLYVFYNIFPHGV
DDDEDVIGALSLIIYTLTLIPLMKYVFVVLRANDNGQGGTFALYSLLCRHAKVSTIPNQHKTDEELTTYSRQTYEENSLA
AKVKRWLEGHAYKKNCLLILVLIGTCTAIGDGILTPAISVLSASGGIRVQNQNMSTDVVVIVAVVILIGLFCMQHYGTDK
VGWLFAPLVLLWFILIGSVGVVNIHKYNSSVLRAYNPVYIFRYFRRGKSEIWTSLGGVMLSITGTEALYADLCHFPVLAI
QIAFTLVVFPCLLLAYTGQAAYIIDHKDHVADAFYRSIPGAIYWPALIIATLAAVVASQATISATYSIIKQALALGCFPR
VNVVHTSKKFLGQIYIPDINWVLMILCIAVTAGFKNQSQIGNAYGTAVVIVMLVTTFLMVPVMLLVWKSHWILVVIFLVL
SLTVELPYFTACINKVDQGGWVPLVIAITFFIIMYVWHFCTVKRYEFEMHSKVSMAWILGLGPSLGLVRVPGIGFVYTEL
ASGVPLIFSHFITNLPAIHSVVVFVCVKYLPVYTVPVEERFIMKRIGPKNYHMFRCVARYGYKDIHKKDEDFEKMLLDRL
FVFVRLESMMDGYSDSEDFTMMEQKPERSTRALLAEKAGSNTMSSIGDMSYSSHDSIMPAKSPLTGNSLTRYSSQTFGDE
QEFLNRCKDAGVVHILGNTVVRARRDSGIVKKVAVNYVYAFLRKLCRENSVIFNVPHESLLNVGQIYYI*
>Sevir.4G218800.1 
MKSPPAMDPEAPPPPPGTPPDEEEEKRGGRKGVPWRMTLSLAYQSLGVVYGDLSTSPLYVYKAAFAEDIQHTESNEEILG
VLSFVFWTLTLVPLLKYVCIVLRADDNGEGGTFALYSLLCRHARAALLPPGRAAAGDDDQLLDAAAAGAAKKAAAENGNA
VTLGGRGGGAAASVRRLLERHKVLQRVLLVLALVGTCMVIGDGVLTPAISVFSAVSGLELSMEKEHHKYVELPIACIILV
CLFALQHYGTHRVGFIFAPIVITWLLCISMIGVYNIIHWEPTVYRALSPYYMYKFLRKTQRGGWMSLGGILLCVTGSEAM
FADLGHFNQLSIQIAFTCMVYPALILAYMGQAAYLCRHHIMESDYRIGFYVSVPEKIRWPVLAIAILAAVVGSQAVITGT
FSMIKQCTSLGCFPRVKIVHTSAKVHGQIYIPEINWILMILCLAVTIGFRDTKHLGNASGLAVITVMLVTTCLMSLVIVL
CWHKSIFLAIGFIVFFGTIEALYFSAALIKFREGAWVPIVLAFIFMLIMCIWHYGTIKKYEFDVQSKVSINWLLGLSPNL
GIVRVRGIGLIHTELETGIPAIFSHFVTNLPAFHQVLIFMCIKNVPIPHVRPEERFLVGRIGPKEYRIYRCIVRYGYHDF
HKDDMEFEKELVCSIAEFIRSGSSKFNGMSDDFDKDEEQRMSVVRSGSIRMLEEDGPVENTVGPSHAREIQSPSLTPAPA
PVVGVKKRVRFVLPAASPKPNVGVQEELQELSDAREAGMAFILGNSHVKAKIGSSFLRRFVINFCYDFLRRNSRGPNYAV
TIPHASTLEVGMMYYV*
>Sevir.4G278600.1 
MDVEGGGLPAVQSTARRTSSSWGLQKATLLLAYQSFGVVYGDLCISPVYVYKNTFSGKLRLHEEDEEILGVLSLVFWSLT
LIPLLKYIILVLGADDNGEGGTFALYSLMCRRSRMGLLNNIHQGPLSAYSQKEPREELKNSLAIKGFFEKHFSLRIVLLL
FVLMGTSMVIGDGVFTPTMSVLSAVSGLRIKFPELHENYTVLFACFVLIGLFALQHCGTHRVGFLFAPILLAWLACIGGI
GIYNIFKWNPSVIRALSPYYIYNFFRKAGRDGWSSLGGIVLCITGAEAMFADLGHFSKLSLRLGFTIVVYPCLVLAYMGE
AAYLSKHREDLQSSFYKALPDTVFWPVLIIATLATVVGSQAIISATFSIISQCRALGCFPRIKVVHTSSQVHGQIYIPEV
NWVLMFLCLAVTVGFRDTEMIGNAYGLSVILVMFATTCLMFLVITTVWNRNVLLAGLFTLGFGSIELTYLSACLAKVPHG
GWLPLLLSLVTLLTMSTWHYGTKKKEEYELQNKVCLDRFLSLSSGMGLVRVPGVGFIYSSAVNGVPPMFAHFVTNFPAFH
RVLIFVSIQTLTVPKVSPDERFLVGRVGPPANRLFRCVVRYGYKEGRWDHFNFENQLLMKVVEFLQLQPQEDAAEPPSDS
GELSVIPASPRAHHQLADAGTASSASYSGGSSCEIDAGVMSRRVRFEEPWSGGEEGDAAAERNGEVKTLMEERESGVSYM
IGHTCVEAHESSPAVKRFAINVVYGFLRRNSRRPAAELGVPHTSLIEVGMTYRV*
>Sevir.4G197500.1
MVTRALEGGPMDAESGRGAAGARKKSWRSELVLAYQSLGVVYGEVVTSPLYVYRSAFAGGDIEHSEGNEEIYGVLSLVFW
TLTLITLLKYVLVVLRADDDGEGGTFALYSLICRQVGAGLLPGGDGDDDLKEQRNGAAPPPASSVRKALQQRRGLQWLLL
LFALLGTSMVIGDGVLTPAVSVFSAVSGIKLSMVNEQHQYVLLPVTCVILVGLFALQHFGTHRVGFLFAPIVCLWLLCIS
IIGVYNIVFWNPHVYKALSPYYSYRFLQKAQVGGWMSLGGILLCVTGSEAMYADLGHFSQSSIKLAFTAVVYPSLVLAYM
GQAAYISQHHSFEKNHHIGFYVSVPEKIRWPVLVIAILAAVVGSQAVITGTFSVIKQCCSFNCFPRVKIVHTSSTVHGQI
YIPEINWILMVLCLAVTIGFRDTKHMANAQGLAVITVMIVTTCLMSLVIVLCWNKNVVLALAFLLFFGAIEAIYFSASLV
KFHEGAWVPIILSFIFLMIMCVWHYGTAKKYEFDVDNKVSISWLLNLGPSLGIVRVRGIGLIHTELTSGIPAIFSHFVTN
LPAFHQVLVFLCIKSVSVPHVQPEERFLVGRIGLKQYRLYRVVVRYGYRDVQQDSLEFEKALVSSIAEFIRSGDSDQNGY
LDGSDSPYERLSVISKGLPFQEEDGEPDGSPESSTRKETNLKLVLSKSRRVRFVLPENVQINSEVHSELQELTEARETGM
SFIMGRSYMKAKSGSSLIKRIAINFIYEFLTRNSRGPAYAANVPHVSTLEVGMVCQV*
>Sevir.9G416100.1
MDLEFGRGLRSPKRDSWKTTLLLAYQSLGVVYGDLSISPLYVYKSTFAEDIQHSETNEEIFGVLSFVFWTLTLIPLIKYV
SIVLRADDNGEGGTFALYSLICRHANVSLLPNRQIADEELSTYKLECPPEITDKSHIKVWLEKHRKLRIALLIMVMIGTC
MVIGDGVLTPAISVFSAVSGLEFSLSKDHREYAVIPITCVILAFLFALQHYGTHRVGFLFAPIVLAWLFCMSAVGLYNII
HWNPQVYQALNPYYMFKFLKKTRKYGWMSLGGILLCMTGSEAMFADLGHFSYSAIQLAFTCLVYPALILAYMGQAAYLSK
HHDFYSSSQVGFYIAVPDKIRWPVLVLAILASVVGSQAIISGTFSIINQSQSLSCFPRVKVVHTSEKIHGQIYIPEINWL
LMILCIAVTVGFRDTKHMGNASGLAVITVMLVTTFLTSLVIVLCWHRPPLLAFAFLLFFGSIEALYFSASLIKFLEGAWL
PILLALILMAVMLIWHYTTIKKYEFDLHNKVTLEWLLALGDKLGMVRVPGIGLVYTDLTSGVPANFSRFVTNLPAFHRVL
VFVCVKSVPVPHVFPAERYLIGRVGPPGHRSYRCIVRYGYRDVHQDVDSFEDELVETLATFIKLDASYRCSEASEWEPEA
EMEPGERERRLTVIASNQLRHRASYDLQDSAQHSSASTVEMRATAAGAGGGPTATADDEDGDTGEISPARKQVRFFIDSH
VASPDAAQSAKQVAEELEALAAARESGTAFILGHSHVQCKPGSSVLKRLAVDVGYNFLRRNCRGPDVALRVPPASLLEVG
MVYVL*
>Sevir.9G181400.1
MAQAADRGSSREDIVIVDLESEVDAPPAMQRQDSLYVAATRAAGANNHGQDSWARTVRLALQCVGILYGDIGTSPLFVYS
STFRDGVGHPDDLLGALSLIIYSFLLFTVVKYVYIALRANDDGDGGTFALYTLISRHAKVSLIPNQQAEDELVSKYNRAK
PPATLRRAQWMKELLETNKAVKISLFLLTMLATAMVISDAVLTPAISVLSAVGGLKEKAPYLTTDEIVWITVGILVLLFA
IQRFGTDKVGYLFAPVILLWLLLIGGVGVYNLIKYDTGVLRAFNLKYIIDYFRRNKKKGWVSLGGILLCFTGTEALFSDL
GYFSIRSIQLSFGFGLVPSVLLAYIGQAAYLRMHLEDVANSFYRSTPISLFWPTFILAIAASIIGSQAMISCAFATISHS
QTLGCFPRVKILHTSRQYSGQLYIPEVNYLLCLGACLVTIGFKTTVIIGEAHGICVVLVMIITTLLLTIVMLLIWKISIW
WIVLFFIVFMSSELIYLSAILYRFVHGAYVPVAMSAVLMVVMIVWHYVHVKKYNFELEHSVPRDKVKELLGRRDVQRAPG
IGLFYTELVQGIPPVFPHLIEKIPSIHSVLIFVSMKHLPIPSVDMSERFLFRQVDREDYKVFQCVARYGYRDPFEEAKDF
VGKLVEHLQYYIRDVNLYGVGSEPMMIQSSSYRSSHAESFGSHEKSSVKAVYAEEMLTPAESFSEHIRQASGKSKLFTQF
QGEKMNIVEMMKIQQEQQAILEEMNKGVVYIFGESEVVARPHSSLLKKIVVNYLYSFLRKNSRNGEKMMSIPRRQVLKVG
ISYEI*
>Sevir.9G181300.1
MAHADAGGGLEIVPHSGDLELDLPPPGNSLRQDSLYRDATRPAHHAGHHGQESWVRTLRLAFQCVGIMYADLGTSPLYVY
SNTFKKGVGHPDDVLGVLSIVIYSFILFTMIKIVFIALHANDEGDGGTFALYSLISRYARICLIPNQQAEDELVLRYKHH
PKPSATLRRAQWMKNLLETSKFAKITLFFLTILATALAISDCMLNPPISVLAAVNGLKLRAPHLTKADAEVWITVGILVV
FFSVQHFGTDKIGYTFAPVVTLWLLLISGIGLYNVIKYDIGTLRAFNPKYIINYFRRTKKKGWVSLGEILLCVTGTEALF
ADLGYFSIRSIQLSSTFGLLPSVLLTYIGQAAYLRKHMDMDISNAFFNSVPSSLFWPTFILALITAVIGSQAMVSCAFAT
MSHLQALNCFPRVKILRTSRHYSGQMYIPEVNIFLCISACVVTLIFRTTGFIARAHEICVVLVMIITTLLMTIVMLLIWK
VNIWWIIIFFIVFMSTESIYTAAVLYKFIHGPYLALAISAVLMTIMIVWHYVHVKRYKYELEHTVSRDKVKYILERQDLK
RVPGFGLIYTELVQGIPPIFPHLIEKIPTIHSVIVFITVKHLPIPHVNVSERFLFRQVEPKELMVFRCVARYGYRDTLEM
ANGFVTILVEYLQYYIRDANLYGLGDPLRINDHSAHIDSFYQEKPSGHAIYAEEMLTPIQSFSELTMHPVGMSNILTQTG
KMNIEEMFKIEEDQKIIQTEVNNGVVYILGETEVVAKPHSNLLKKIIVNYVYSFLRKNSRNGEKMLSIPRGQLLKVGITY
EI*
>Sevir.9G181200.1 
MAHHHASAAAARGSMEIVPYSSELDLELPPVDVKRQDSLYRDANMPAAHAGHHGQESWVRTLRLAFQCVGILYADLGTSP
LYVYANTFKKGVGHPDDVLGVLSIIIYSFILFTMIKIVFIALYANDEGDGGTFALYSLISRYAKVCLIPNQQAEDELVSR
YRHRAKPSATLRRAQWMKNLLETSKAAKVSLFFLTIFATALAISDSMLTPPISVLAAVNGLKLRAPHLTTDQTVWITVGI
LVVLFAVQRFGTDKIGYTFAPVVFVWLLLMAGIGIYNMVKYDIGTLKAFNAKYIIDYFRRNKKKGWVSLGEILLCFTGTE
ALFADLGYFSIRSIQLSFTFGLLPSVLLTYIGQAAYLRKHMDMADISNVFFNSIPSSLFWPTFVLALIASVIGSQAMISC
AFATMSHLQALNCFPRVKILHTSRRYSGQLYVPEVNFFLCISACVVTLSFRTTGFIAKAHEICVVLVMVITTLLMTIVML
LVWKVNIWWIAIFFVVFMSTESVYTAAVLYKFTHGPYVPLAISAVLMLIMIVWHYVHVKRYKYELENTVSRDEVKDLLER
RDLKRVPGLGLFYTELVQGIPPIFPHLIEKIPTIHSVIVFITVKHLPIPHVDVSERFLFRQVEPKQFMVFRCVARYGYRD
TLEMANDFVKVLVEYLQYYVRDLNLYGVGDEPLKIIFHSARGDDSFTWERKPSGHAIYAEEMLTPAQSFSELTMHPVSMS
SRLAHFQTGKMNLEEMLKIEEDQKIIQREVDNGVVYIVGESEVVARPHSNLLKKIVVNYIYSFLRKNSRNGEKMLSIPRG
QLLKVGITYEI*
>Sevir.9G181100.1 
MVLAAERDGQFEVIDIESGLDGAFSIVDRQDSLFREAVRGHHHRAGEGHSEQDSWWRTLRLAFQCVGILYGDVGTSPLYV
YSTAFDHGVGHPDDILGVLSLIIYSFMLFTVIKIVFVALHANDDGDGGTFALYSLISRHAKVSLIPNHQVEDELVSSYSR
HGKPSATLRRANWLRHLLETSKSAKISLFLLTILAIAMVISDAVLTPPISVLSAVSGLKEKVPDLTTDQIVWITVAILIV
LFAIQRFGTDKVGYSFAPIILLWLLLIGGVGLHNLIKYDVGVLRSFNPKYIIDYFRRNKKEGWVSLGDILLVFTGTEALF
ANLGYFSIRSIQLSFSFGLLPSILLTYIGQAAYLRKHPEHFADTFYRSVPSTLFWPTFILAIAASIIGSQAMISCAFATV
SHLQTLSCFPRVRILHTSKRFYGQLYVPVVNLLLCVAACLVTVSFKTTTIIGKAHEICVILVMIITTLLMTIVMLLVWKI
SIWWIALFFVIFIPIESVYLSSVLYKFTHGPYVPVAMSAVLMVVMIVWHYVHAKRYKYELKHTLSPNKARELLEHHDLKR
VPGVGLFYTELVQGIPPIFPHLIEKIPTIHSVLIFVSIKHLHVPHVDASERFLFRQVEPKEFKVFRCVARYGYRDSLDQE
AEGFVLALVESLQYYIRDVNLYSADEIQNISYPISRDQSLSREKPSGRHAIYAEEMITPIQSFSELTTLSNGVSNRLPQF
QVSKMNIAELAKIEEEQKFIQRETERGVVYILGETEVVARPQSSLLKKIVVNYIYSFLRKNFMQGEKMLSIPHGKLLKVG
ISYEI*
>Sevir.7G090100.1 
MALETDQQDPARGTKRVVGILQRHDSLYGDAEKVSSAQHHGSQDNWIRTLRLAFQCIGVIYGDIGTSPLYVYASTFSSGI
SNIDDLYGVLSLILYSIILLTMIKYVFVVLYANDKGDGGTFALYSLISRYAKVSLIPNQQAEDAMVSSYGLDIVSAPMRR
AQWMKKNLESSKVAKVAIFLLTILGTSMVISDGALTPAISVLSAVSGLQQKAPQLKQGQIVLISVVILVVLFSVQRFGTD
KVGYSFAPIILLWFLCIGGIGFYNLIKYDVGVLRAFYPKYIVDYFKRNGKDAWISLGGILLCFTGTEAMFADLGHFNVRA
VQISFSFALFPAVSLAYIGQAAFLRKHPEHVLDTFYRSIPGPLFWPTFVIAVAAAIIASQAMISGSFSIIQQSQTLGCFP
RVKVLHTSKLYEGQVYIPEVNFALGLLCVIITLAFRTTTDIGHAYGICVTTVMIITTILLVIVMLLIWRVSIWLIIPFCL
VYGFVEFVYLSAVMYKFTEGGYLPIVIATLLVVMMAVWHYVHVKKYWYELEHIVTNEAMRQLIQKHDVKRISGVGFLYTE
LVQGISPIFPHLIEKIPFVHSVLMFVSIKHLPIPHVEASERFLFRNVESKTSRMFRCVARYGYNDKLEDTKEFAASLIEG
LQSYIEEGHLITDIQVQETETQTTSIADSNTRPHKAGSSTVYIEEALTANETTGLTQPRISSYSAHSSGRISEEQSRTIA
EEKQFIQRELQKGVVYILGETEIKAGPNSSFVKKVVVNYMYSFLRKNFRQGEKAFAIPRQQILKVGMVYEI*
>Sevir.7G090200.1 
MSLEVENPASTETTNRLSLKRHDSLFGDAEKVSGTTYHGSAGSWARTLHLAFQSIGIIYGDIGTSPLYVYSSTFPDGIRN
NDDLLGVLSLIIYSLILLPMLKYVFIVLYADDNGDGGTFALYSLISRYAKVRMTPDQQAEDTIVSNYSIEAPSSQLKRAQ
WLKQMLESSKAAKIALFTLTILGTSMVMGDGTLTPAISVLSAVSGIKQKAPSLTQTQVVWISVAILFMLFSVQRFGTDKV
GYCFAPIISIWFLLIAGIGMYNLIVNDIGVLRAFNPMYIVHYFKRNGKDGWISLGGVVLCVTGTEGMYADLGHFNIRAVQ
ISFNCVLFPSVALCYIGQAAYLRKFPENVADTFYRSIPGSLFWPTFVVAILAAIIASQAMLSGAFSILSKAISLGCFPRV
RVIHTSKKYEGQVYIPEVNFMMGLASIIVTIAFRTTTSIGHAYGICVVTTFLITTHLTTIVMLLVWKKHVIFILLFYVVF
SLTEVVYLSSILSKFIDGGYLPFCFSLVLMSLMATWHYVHVKRYWHELEHIVPTNEMKALLEKNDVRRIPGVGLLYTELI
QGIPPVFPRLIKKIPSVHSIFVFMSIKHLPIPHVVPPERFLFRQVGPREQRMFRCVARYGYSDRLEEPKEFVGFLVDRLK
MFIQEESALTQHEGENDETSSNTAVSEVQTRPRRSTHSVVHSEEVVESRVSSHSRRITFHVDQTVEEEKQLIDREVERGV
VYLMGEANVSAQPKSSIMKKIVVNYVYSFLRKNLPAGHKALSIPKDQLLKVGITYEI*
>Sevir.7G089700.1 
MSLEVENPGGGESANRLSLKRHDSLFGDAEKVSHGKYHGSEGSWARTLHLAFQSVGIIYGDIGTSPLYVYSSTFPDGIKY
NDDLLGVLSLIIYTLIIIPMLKYVFIVLYANDNGDGGTFALYSLISRYAKIRMIPNQQAEDAMVSNYSIEAPNSQLRRAQ
WFKQKLESSMVAKIVLFTLTILGTSMVMGDGTLTPAISVLSAVSGIREKAPNLTQTEVVWISVAILFMLFSVQRFGTDKV
GYTFAPVISVWFLLIAGIGLYNLVVHDIGVLRAFNPWYIVQYFKRNGKDGWVSLGGVILCVTGTEGMFADLGHFNIRAVQ
ISFSGILFPSVTLCYIGQAAYLRKFPENVGDTFYRSIPGPLFWPTFVVAILAAIIASQAMLSGAFAILSKALSLGCLPRV
QVIHTSKKYEGQVYIPEVNFMMGLASIIVTIAFRTTTSIGNAYGICVVTTFSITTHLVTVVMLLIWKKHIIFVLLFYVVF
TCTELIYLSSILSKFIQGGYLPFCFALVLMTLMATWHYVHVKRYWYELDHIVPTNQMTTLLEKNDVQRIPGVGLLYTELV
QGIPPVFPRLIKKIPSVHSIFLFMSIKHLPISHVVPAERFLFRQVGPREHRMFRCVARYGYSDSLEEPKEFAGFLVDRLK
MFIQEEIAFAQNDAENEDHTEVPDAPTRPRRSTNSVVHSEEAIEPRVSSNSGRITVHANQTIEEEKQLIDREVERGVVYL
MGEATVSAGPKSSILKKVVVNYIYTFLRKNLTEGHKALSIPKDQLLKVGITYEI*
>Sevir.7G244200.1 
MASSADSSAAGGMRKAPSLEWRWVSTEEDDDEDRGRGAAAVGVVGRGGSFESEDDEDGDDEDEEEKEEGKKRLIRTVPSV
DWFDVEGNEVSAGQQLGDTEEFDFGRTMFLALQTLAVVFGDIGIGPLYTFDVMFNKYPIHGEEDVLGALSLVLYTLILMP
LVKYVLVVLWANDDGEGGIFALYSLICRNAKVSLIPNQVHSEKRMSSFRLKLPTAELERSIKVKEKLESSLLLKKLLLGL
VLFGTSMFISNGVITPAMSVLSAVSGLKVGIRNASQDVVVMISVALLVILFSLQRYATSKVGFALGPSLLVWFCCLGGIG
IYNLSLYGPTAFKAFNPLYIIYYFGRNPFQAWLSLGGCLLCATGSEAIFSNLCYFPVRYVQYMFVLLVLPCLVLAYLGQA
AFLIANPKSSEQVFFSSIPSGVFWPVFLLANLAALIASRTMTVAIFQCLKQSIALGCFPRLKIVHTSRKFMAKIYIPVVN
WFLLVSCLGFIVLFRSVYDVGNAYAIAELGVMIMATVYVTIIMLLIWESNITKVLLFFITFLFLELIFFSSALSSVGDGG
WAFLIFASVLLLIMFIWNYGSKLKYDSEVKQKLSKDLMRKLGPNLGTIRAPGLGLVCSDIVKGVPAIFGHFLTSLPAIHS
IIVFVCIRNVPVPAVPQSERFLFQRVCSRSYHMFRCIARYGYKDKKQEHHSVFERLLIEGLEKFIQREAVELSLQSEDDV
DSDEEPPTPMKIITAPNGSLYSLDVPLMADYVPSTQVIPETSCSTPHVDPVLDYAQNLELELAFIKQSKQSGAVYLIDNP
IIKARKDSWFFKKLMINYFFAFLRNNCRRAIMLMSIPHSNMMQVRMTSYV*
>Sevir.7G246800.1 
MASLSESEVTNRGSMWELDQNLDQPMDEEAGRLKNMYREKKFSSVLLIRLAFQSLGVVFGDLGTSPLYVFYNIFPRGVDD
DEDVIGALSLIIYTLTLIPLLKYVFVVLRANDNGQGGTFALYSLLCRHAKINTIPNQHRTDEELTTYSRQTYEENSVAAK
IKRWLEAHAYKRNILLILVLIGTCTAIGDGILTPAISVLSASGGIKVQNQNMSTDVVVLVAVVILIGLFSMQHYGTDKVG
WLFAPIVLLWFILIGSVGAVNIHKYNNSVLKAYNPVYVYRFFRRRWNSDIWTSLGGVMLSITGTEALFADLCHFPVLAIQ
IAFTLIVFPCLLLAYTGQAAYIISHKQHVADAFYLSIPDAIYWPAFVIATAAAIVASQATISATYSIIKQALALGCFPRV
KIVHTSKKFLGQIYIPDINWVLLVLCIAVTAGFKNQSQIGNAYGTAVVIVMLVTTFLMVPIMLLVWKSHWVLVITFIVLS
LMVEVPYFVACILKIDQGGWVPLVIATAFFLIMYVWHFCTVKRYEFEMHSKVSMAWILGLGPSLGLVRVPGIGFVYTELA
SGVPHIFSHFITNLPAIHSVVVFVCVKYLPVYTVPTEERFLVRRIGPKSYHMFRCVARYGYKDLHKRDEDFEKMLFDCVL
LFVRLESMMEGYSDSDEFSVPERGGAGALMSGGASAFLGEKTCSTMCSNGELSFSSQDSIVPAQSPRPPLSRGMTDSGLL
TTRLSAGQASTVGDELEFLNRCKDAGVVHILGNTIVRARRDSGIVKKLAVDYMYAFMRRMCRENSVLFNVPHESLLNVGQ
IYYI*
>Sevir.7G090300.1 
MSLEVEDRPSVETTKQLKRQDSLYGDAEKVSSAKYHASEGSWSRLLQLAFQSVGIIYGDVGTSPLYTLSGTFPNGIKNHD
DLLGVLSLILYTLILIPMVKYVFIVLYADDNGDGGTFALYSLISRHAKVRLIPNQQAEDAMVSNYGIEVPSSQLRRAQWL
KKKLESSNAAKIGLFTITILGTSMVMGDGTLTPAISVLSAVSGIKEKVPSLTETQIVWISVPILFVLFSVQRYGTDKVGY
SFAPIITVWFVLIAGIGMYNLVVHEIGVLRAFNPMHIVDYFRRNGKEGWISLGGVILCVTGTEGMFADLGHFNIKAIQIS
FNTVLFPSVALCYMGQVAYLRKFPEDVADPFFRSIPAPMFWPTFVIAILSAIIASQAMLSGAFAILSKALSLGCFPSVQV
IHTSKSYEGQVYIPEVNFLMGLASIIVTITFRTTTEIGNAYGICVVTVFSITTHLTTIVMLLVWRKKFIFVFLFYMVFGS
IELIYLSSILTKFVQGGYLPFCFSLVLMALMMTWHYVHVKKYWYELEHIVPADEVTALLKKHDVRRIPGVGLLYSDLVQG
IPPVFPRLMEKIPSVHSVFLFMSIKHLPIPHVAPVERFLFRQVGPREHRMFRCVARYGYCNMLEESGLFKGFLMERLKMF
IQEEAAFETNSSTGDTQSCSEESACPIVHSEEAIDPWVCGNAGNISPDLVEKEKQLIDTEMERGVVYLMGEANVIAAPKS
SVVKKIVVDYVYTFLRKNLTEGEKALSIPKDQLLKVGITYEI*
>Sevir.1G313100.1 
MDLEAAGGAAAAHGKRWRGESWRATLLLAYQSLGVVYGDVATSPLYVYKSAFAGNDIQHSAGNEEIYGVLSFVFWTLTLI
TLLKYVLIVLRADDGGEGGTFALYSLICRHVRAGLLPGGGTRDELMEEEKATGRRGERPVSRIRAVLEKYRVLQRLLLLF
ALLGTCMVIGDGVLTPAVSVFSAVSGLELSMEKEQHKYIELPVACAILICLFALQHYGTHKVGFLFAPIVCIWLLCISAI
GLYNIIHWDHHVYRALSPYYMYQFLKKTQTGGWMSLGGILLCVTGSEAMYADLGHFSQSSIQIAFISVVYPALVLAYMGQ
AAFISQHHNFESSYHIGFYVSVPESLRWPVLVIAILAAVVGSQAIITGTFSIIKQCSSLSCFPGVKIVHTSSTVHGQIYI
PEINWMLMILCLAVTIGFRDTKHLANAQGLAVITVMLVTTCLMSLVIVLCWNKSIFIALCFLLFFGTIEVLYFSASLVKF
HEGAWVPITLSFIFMVVMCVWHYGTIKKYEFDVQNKVSVNWLLNLGPSLGIVRVRGIGLIHTELMSGIPAIFSHFVTNLP
AFHQVLVFLCVKSVPVPHVQPEERFLVGRIGPKEYRLYRVIVKYGYRDVQKDDLEFEKELVSNIAEFIRSSGEYDKNGFV
EDTDMPSEKLSPVSTGIPLWEEDGDLDASASPHKEIDPQNIAPKRKKARFMIPKSAQVDSEVRRELQELMDAREAGMSFI
LGHSYMKAKSGSSFIKRIMINFFYEFLRKNSRGPAYAANIPHASTLEVGMVYQV*
>Sevir.1G177900.1 
MSAAEAAAESPAAAAERLKRHDSLYGDAEKVSGDKCHGSRGSWARTLMLAFQSVGVVYGDIGTSPLYVYSSTFPDGIRHP
DDLLGVLSLILYTLILIPMLKYVFVVLHANDNGDGGTFALYSLISRYAKIRMIPDQQTEDATVSNYGVEAPSSRLRRAQW
LKEKLESSKAAKIGLFTITILGTSMVMGDGTLTPAISVLSAVSGIREKAPNLTQLEVVWISVAILFVLFFVQRFGTDKVG
YSFAPIISVWFLLIASTGMYNLAVHDVTVLRAFNPMYILQYFSRNGKEAWVSLGGVILCITGAEAMFADLGHFNIRAIQI
SFTCILFPSVSLCYMGQAAYLRRFPENVADTFFKSIPAPMFWLVFVVAIMAAIIASQAMLSGAFAILSKALSLGCFPPVE
VVHTSSKYEGQVYLPEVNFLIGAASVAVTLAFQTTTNIGNAYGICVVTVFSITTHLMAVVMLLAWQTPPALVAAFYAVFG
FTEFLYLSSILSKFAEGGYLPFCFSLVLMGLMAAWHYVHVLRYWHELERAVPAAELAAVLARHDVRRVPGVGLLYSELVQ
GIPPVFHRLVDKIPSVHAVFVFVSIKHLPIPRVAAPERFIFRRVGPMGHRVFRCVARYGYTDPMEGHGEFATLLLERLKV
FVQEEAAFAGGDRTVAAAMEEEQRFIDGEAARGVVYLMGEATVTAAAGSSVVKRVVVNNVYGVLRKNLRESHKALSIPKD
QLLRVGITYEI*
>Sevir.5G446100.1 
MAEPQHTSSNGAAHSDADSEYASEKMPPKRLQRFDSLHMEAGKIPGGSTHAAKVGWATTLHLAFQSIGVVYGDMGTSPLY
VFSSTFTNGINNTDDLLGVMSLIIYTVILLPLIKYCFIVLRANDNGDGGTFALYSLISRYARISLIPNQQAEDAMVSRYK
LESPTNRIKRAHWIKNKMENSPKFKVMLFLVTVLATSMVIGDGVLTPCISVLSAVGGIKQKATTLTQGQIAGVTIAILIV
LFLVQRFGTDKVGYTFAPIILTWFILIAGIGVYNLSKHDTSVLKAFNPKYIVDYFKRNGKQGWISLGGVILCITGTEAMF
ADLGHFNVRAVQIGFSVVLFPSVLLAYIGQAAYLRIHPENVANTFYKSIPGPLYWPTFVVAVAAAIIASQAMISGAFAII
AQSQVLGCFPRVRVTHTSTKYEGQVYIPEINYALMILCVAVTAIFQTTEKIGNAYGIAVVFVMFITTLLVTLVMVMIWKT
SLLWIALFPVIFGGAELIYLSSAFYKFTQGGYLPLVFAVILMFIMATWHYVHVHRYNYELQNKVSSNYVAELASRRNLAR
LPGIGFLYSELVQGIPPILPHLVEKVPSIHAVLVIISIKYLPISKIETSERFLFRYVEPTDYRVFRCVVRYGYNDKVEDP
REFEGLLIEHLKQFIHEESFYSQGGDHLTEESGDAIEPYAGVQEARLSKSFSDRIATFPPNGSIDEIQTIQREMEDGVVH
MLGETNVVAEPNADFFKKIIVDYAYNFMRKNFRQPEKITCIPHNRLLRVGMTYEI*
>Sevir.5G450600.1 
MTEQERSQLSRFESGITHRRQYYMNLLLLAYQSFGVVYGDLSTSPLYVYKSTFSGKLRQYQDEETVFGVLSLIFWTFTLI
PLLKYVTIVLSADDNGEGGPFALYSLLCRHAKLSLLPNQQAADEELSSYYRNGFAPRNGSAPWLRRFLEKHKKVRTVLLL
VVLCGASMVIGDGVLTPAISVLSSMSGLQVRATGLEHRSVVLLSCIVLVGLFALQHRGTQKVAFMFAPIVIIWLFSIGGI
GLYNILHWNPNIYQALSPYYMVKFFRKTGKDGWISLGGILLSMTGSEAMFADLGHFTSASVRVAFVTVIYPCLILQYMGH
AAFLSKNTFHMPTGFYDTIPEPVFWPVFVVATLAAVVGSQAVISATFSIVKQCHALGCFPRVKVVHTSRWIYGQIYIPEI
NWILMVLCVAVTVSFRDTTLIGNAYGIACMTVMLVTTFLMALIVIFVWQRNIIFALIFLVFFGSIEAVYLSSSLMKVPQG
GWVPLVLAFIFMSVMYIWHYGLRRKYQFDLQNKVSMRSILSLGPSLGIVRVPGIGLIYTELVTGVPSIFSHFVTNLPAFH
EVLVFLCVKSVPVPYVSPDERYLVGRIGPKEYRMYRCIVRYGYKDVQRDDDNFENMLVMGIAKFVMMEAEDASSSASYDI
ANEGRMAVITTTDDAGTPLTMRDFNGLADSMTTRSSKSESLRSLQSSYEQESPNVSRRRRVRFEVPEDDDMGQQVKDELM
ALVEAKHAGVAYIMGHSYIKARRSSSFLKKFAIDVGYSFLRKNCRGPSVTLHIPHISLIEVGMIYHV*
>Sevir.5G167900.1 
MWPTDPEYGLSPNKNTIGVDVYNPPPLHWTSLLVLAYQSCGVVYGDLSTSPLYVYKGTFSGSLHRFLGEEAVVFGVFSVV
FWTLTLIPLLKYVFIVLSADDNGEGGTFALYSLLVRHAKFSLMPNQQAADEELSAYYRPGYAATEDTPILRALRSFLERH
RKSRTCLLLTVLFGASLVIGDGVLTPAMSVLSSFSGLRVHSSALTHGEVVILSCIVLVCLFTLQHWGTRRVAFLFAPVVV
LWLLLLAALGVYNIVVWNPRILRALSPYYVVSFFQRTGKEGWISLGGVLLSMTGTEAMYADLGHFTAASIRVAFVGLIYP
CLVLQYMGQAAFLSKSPDCNIHFIFFESIPRPIFWPVLVIATLAAIVGSQAVISATFSIVRQCTALGCFPRVKIVHTSNR
IHGQIYSPEINWILMLVCLGVTVGFRDTDLIGNAYGMACAGVMVVTTLLMALVMVFVWQQGFLMAAMFLLAFGSVEFVYL
SAALMKVPQGGWLPLALSLVVVAVMYIWHYGTRRRHMFDVQNKVSLKWLHALGPSLGIVRVPGIGLIYSELATGVPAIFS
HFVTNLPAFHQVLVFVCVKAVPIPHVRCYERHLIGRIGPREFRMYRCVVRHGYKDVPGDDNDFENDLVVRIAEFVHMEAA
EQAAAGDAARNSDASVEGRMAVVSRPFDLSRTGLLMRAPLPNPEDSVVVRAAATAATADSGKTETIQSLQTMYEAESPGF
AIRRRIRFEIDDATSESMDPAVKEELSALVEAKHAGVAYIMGHSYIKARKSSSLIKKLAIDVAYTFLRKNCRGPAVALNI
PHISLIEVGMIYYV*
>AmTr_v1.0_scaffold00007.200 
MKDSWRSLLLLAYQSLGVVYGDLSISPLYVYKSTFADDITHSETNEEIFGVLSFVFWTLTLIPLFKYVFIVLRADDNGEG
GTFALYSLICRHAKVSLLPNRQVADEELSTYIMESPPDKRNGSRVKIWLEKHKNFHTALLIVVLLGTCMVIGDGVLTPAI
SVFSAVSGLELSMSKEHREYAVVPITCFILVCLFALQHYGTHRVGFFFAPVVLTWLLCISTLGLYNIFHWNPYVYQALSP
YYMYKFLKKTRKGGWMSLGGILLCITGSEAMFADLGHFSYRAIQMAFTFVVYPALILAYMGQAAYLSKHHHIDTSYQIGF
YVSVPESVRWPILAIAILASVVGSQAIISGTFSIINQSQSLSCFPRVKVVHTSDKIHGQIYIPEVNWMLMVLTLAVAVGF
RDTKHMGNASGLAVMTVMLVTTCLTSLVILLCWHKPPLVALAFLLFFGPLELLYFSASLTKFLDGAWVPILLALILMTLM
FVWHYATIKSYEYDLHNKVSLDWLLALGPALGIARVPGIGLVLTDLVSGVPANFSRFVSNLPAFHRVLVFVCVKSVPVPR
VPAAERYLIGRVGPPGARLYRCISRYGYRDVRRDTHDFERELAARLADFVRLTSSPQSPASLLQSETSLERGSGDEMVKM
TVVGSAPDFLASCCVYETDESPQSVSLQESDFRASENGFRRRVRFVFPDSPRMDDSVREELEELATAQQAGTAFIMGHAH
VKASPGSSFLKRLAIDYGYTFLSRNCRGPAVALRVPHVSLLEVGMVYVV*
>AmTr_v1.0_scaffold00006.324 
MDIEGGLYANSVKKESWKTVLTLAYQSLGVVYGDLSTSPLYVYKSTFAEDIRHSETNEEIYGVLSFVFWTLTLVPLLKYV
FIVLKADDNGEGGTFALYSLLCRHARVSFLPNCQVADEALSTYKKDSLPETSIGSRVKLLLEKHKVLQRVLLILALIGTC
MVIGDGVLTPAISVFSAVSGLELSMSKEHHKYAEVPIACIILVGLFALQHYGTHRVGFMFAPIVITWLLCISIIGVYNIF
HWNPHVYQALSPYYMYKFLKKTQRGGWMSLGGILLCITGSEAMFADLGHFSQLSIQIAFTFVVYPSLILAYMGQAAYLSM
HHVIESHYHIGFYVSVPEKIRWPVLAIAILAAVVGSQAIITGTFSIIKQCSNMACFPRVKIVHTSDKIHGQIYIPEINWI
LMLLCLAVTIGFRDTKRMGNASGLAVITVMLVTTCLMSLVIVLCWHKTILLAICFIFFFGSIEALYFSASLIKFREGAWV
PVALSLAFMGVMLVWHYATLKKYEFDMQNKVSMQWLLGLGPSLGIVRVPGIGLVHTELVSGVPAIFSHFLANLPAFHQVL
VFVCVKSVPVPYVRPGERFLVGRVGPKDYHLYRCIVRYGYLDARKDDVEFENELVYSIAEFIRGSGGGLQNVGDELGENS
DAMTVVGSPGPESEIMRACDGGSGPAEPTGSTEIWSPRLGPGPVPRKRVRFVLPESPTMEAGVRAELNELMEAREAGMAF
ILGHSYVRAKPGSSLLKKVVINVGYDFLRRNCRGPAAALSIPHTSTLEVGMIYHV*
>AmTr_v1.0_scaffold00176.31 
MAEESANGGLVSMDSSESRWVYGDEEEEEDDDDDAEHEGSSNWMSGDSEEENVEQRLIRTGPRIDSFDVEAFEVPGAPRT
DYEDFTIGRALLLAFQTLGVVYGDVGTSPLYTFSVMFNKCPIHGEEDVLGALSLVLYTLILISLIKYVLVVLLANDDGEG
GTFALYSLICRHAKVSLLPNQLHSDTHISSFRLKVPSPELERSLKIKENLETSLTLKKWLLMLVLLGTSMVIADGIVTPA
MSVMSAVGGLKVGITGVQQDHVVMISVAFLVILFSLQRFGTSKVGLAIGPALFVWFCCLGTTGVYNLVKHDRSVLRAFNP
LHIYYFFKRNSTRAWMSLGGCFLCATGSEAMFADLCYFSVRSVQITFVFLVLPCLLLGYLGQAAFLMENQTKAEQVFFAS
VPDGCFWPVFFIANVAALIACRAMTTATFSCIKQSTTLGCFPRLKIIHTSRKFMGQIYIPVINWFLLVLCLVIVTTFTSI
NEIGNAYGIAELGVMMVTTVLVTIVMLLIWQINIIIVLTFLVFFLGIELTFFSSVLWSVGDGSWVILVYVAVFFMIMYIW
NYGSKLKYETEVRQKLSMDLMLQLGCNLGTIRAPGIGLLYNELVRGVPAIFGHFLTSLPAIHSMVIFVCIKYVPIPVVPQ
NERFLFRRVCPKSFHIFRCIARYGYKDMRKENHQTFEQLLIDSLEKFIRREAQELSLESDEERETDSSDEDEEYSRVLVG
PNGSVYSLGVPLMSNYRSSLGSTTTQASTSGTHFEDHAASDVDPMDQGLESELSFIRKAKESGVVYLMGHGDIRARKDSW
FIKKLAINYFYAFLRKNCRAGIATLSVPHTNLMQVGMTYMV*
>AmTr_v1.0_scaffold00016.248 
MDQEMGSTSARPRGQVSWHDYCKNVLLLAYQSFGVVYGDLSTSPLYVFKSTFVGKLQNHENEDAIFGAFSLIFWTFTLIP
LFKYVFILLSADDNGEGGTFALYSLLCRHAKLSLLPNQQAADEELSTYKYGHSSQGIVSSPLKRFLEKHKRLRIGLLLIV
LFGACMVIGDGVLTPAISVLSAISGLRVCAEKLHDREMVIIACVVLIGLFALQHFGTHRVGFMFAPIVIIWLFCISAIGI
YNIIYWNPKIYHALSPYYVYKFFKETGKEGWISLGGVLLCITGTEAMFADLGHFTAASIRVAFAGVIYPCLVLQYMGQAA
FLSKNISDIEYSFYNSIPKPVFWPVFVIATLAAIVGSQAVISATFSIIKQCHSLGCFPRVKIVHTSKQIYGQIYIPEINW
ILMVLCLAITIGFRDTTLIGNAYGIACITVMFVTTWLMALVIIFVWQKSILVALSFLLVFGSIEAMYLSASVMKVAQGGW
VPIVLAFVFMLVMYVWHYGTRRKYLFDLQNKVSMKWILTLGPSLGIVRVPGIGLIYTELVTGVPAIFSHFITNLPAFHQI
LVFVCVKSVPVPYVTPDERYLIGRIGPKAYRMYRCIVRYGYKDVRKDNDDFENHLILSLAEFIQMEAEESQSSSYEGSTD
GRMAVISTPVRPGLRLVESENEGDDSILSLRSSKSSTLQSLQAMYEQESPQAMRRRRVRFELPKSPTVDATVREELMELI
EAKQAGVAYIMGHSYIKARRTSSFLKKIAIDIGYAFLRKNCRGPAVALNIPHISLIEVGMIYYV*
>AmTr_v1.0_scaffold00057.211 
MQVRSKIYYKNILLLAYQSFGVVYGDLSTSPLYVFKSTFSDRLHKFHDEDAIFGAFSLIFWTLTLIPLFKYVFIVLSADD
NGEGGTFALYSLLCRHAKFSLLPNQQAADEELSTYYRPGYSSGIVGASSLKRFLEKHKKSRTGLLVVVLFGACMVIGDGV
LTPAISVLSSISGLQVRTHKLDNGVVVVISCVVLVGLFALQHHGTHKVAFMFAPIVIVWLLCIGTIGIYNVVVWNPRIFR
ALSPHYIYKFFKATGKDGWISLGGVVLCITGTEAMFADLGHFTNISIRVAFVGLIYPSLVLQYMGQAAFLSKNFSDIHTS
FYKSIPESVFWPVFVVATLAAIVGSQAVISATFSIVKQCHALGCFPRVKVVHTSKRIYGQIYIPEINWILMVLCLAITIG
FQDITVIGHAYGIACMTVMFITTALMALVIIFVWQRSIFWAFIFLLFFGCIECFYLSASIIKVPQGGWVPLVLSAVFMAV
MYIWHYGTRRKYLFDVQNKVSMKWILTLGPSLGIVRVPGIGLIYTELVTGVPAIFSHFVTNLPAFHQVLVFICVKSVPVP
YVPAEERYLVGRIGPKAYRMYRCIVRYGYKDVPKDDDVFENQLILSIAEFIQMEAEETQSEGPASSSGLLDGRMAVIRAP
VGPGTRLLMSEDDGTDEVAGEATSTIRSSKSVTLRGLQALYEQDSPSVSRRRRVRFELPECHNLDPNVRDELLELVEAKH
SGVAYIMGHSYIKARRTSSFIKKFAIDVAYSFLRKNCRGPAVALNIPHISLIEVGMIYYV*
>AmTr_v1.0_scaffold00088.4 
MEEGSEDSYRLLSSESRWVDGSEVDSESPPWSVEDQVLTNEELGTVRRRLTKKPKRLDSLDVEAMEISDAHGHHSKEVLS
WHTLALAFQTLGVVYGDLGTSPLYVFSDVFSKVPINGDDDVLGALSLVMYTIALLPFAKYVFIVLKANDSGEGGTFALYS
LICRYAKVNLLPNRQPADEHISSFKLRLPTPELERALNIKEKLENKPSLKTLLLLLVLMGTSMIIGDGILTPAMSVMSAV
SGLQGEIPGFDADAVVIVSIIILVLLFSIQRFGTGKVGFTFAPALALWFFCLGSIGVYNIVKYDITILRAFNPAYIYIFF
KRNSRKAWSALGGCVLCITGAEAMFADLGHFTVLSIQIAFTCVVFPCLLLAYMGQAAYLIKHPLSAERIFYDCVPDGFFW
PVFVIATLAAMIASQAMISATFSCIKQSMALGCFPRLKIVHTSKKFMGQIYIPVINWFLMIMCIVVVASFRNTTDIANAY
GIAEVGVMLVSTTLVTLVMLLIWQTNLFLALCFPIIFGTVELIYLSAVLTKIKEGGWLPLAFASCFLCIMYTWNYGSVLK
YQSEVRDKISMDFMLDLGSTLGTVRVPGLGLLYNELVQGIPSIFGQFLVSLPAVHSTVIFVCIKYVPVPVVPQEERFLFR
RVCPKDYHMFRCIARYGYKDVRKEDHLSFEQLLMESLEKFLRREAQELALESGRVEIDLESESSVGSHDIRPRSEGNELW
VPLMGTSGFDGGSSVAEDYGLEVGSSIARVGLGHGFGSGPSLPTTVIPTLDEDPGLEYELSALKEARDSGITYLLAHGDV
RARKDSWFFKKLVINYFYSFMRKNCRAGTANMTVPHMNIIQVGMTYMV*
>Bradi2g12980.1
MNSIDCERGLSTPANIVDLYTGDDPHGNPRDWRSYYKHVLLLAYQSCGVVYGDLSTSPLYVFKSTFAGPLRRFEDEETIF
GVFSLVFWTITLIPLLKYVFIVLSADDNGEGGTFALYSLLVRHAKFSLMPNQQAADEELSTYYNPGYTPQEDTPILRALR
HFLEKHAKSRTCLLLMVLFGASLVIGDGVLTPAMSVLSSFSGLQVHLHALTNGEVVILSCIVLVGLFALQHCGTHRVAFL
FAPVVIVWLLLLGGLGVYNIIVWNPRVFYALSPMYLIRFFQRTGVDGWISLGGVLLSMTGTEAMFADLGHFTATSIRVAF
VCLIYPCLVLQYMGQAAFLSKTPGCDIHFIFFQSIPRRLFWPVLLIATLAAIVGSQAVITATFSIVRQCTALGCFPRVKI
VHTSSRIHGQIYSPEINWILMFICLAVTIGFRDTMLIGNAYGMACAGVMVVTTLLMALVIVFVWQQGFLMATLFLLAFGV
VEAAYLSAAVMKVPQGGWLPLALSLAFVAIMYVWHYGTRLKHMFDEQNKVSLRWIHALGPSLGIVRVPGIGLIYSELATG
VPAVFSHFVTNLPAFHQVLVFVCVKAVPVPHVRTEERHLVGRIGPRDYRMYRCVVRYGYKDVLGDDSDFENDLVLRIAEF
VQMEAAEADRASRAASEGAGEGRMAVVTRASDLARTGLLVREPAEAEDSVVVRAATAATEDGTLQSLYESESPGLGNRRR
VRFEISDVVGDQMDPRVKEELSAIVEAKHAGVAYIMGHSYIKARKSSNFIKKFAINIAYNFLRKNCRGPAVALNIPHISL
IEVGMIYYV*
>Bradi2g59757.1 
MERRADSNGDIILEIASSGSSWNRPPGGETEEPGDGHISGAGGEFAAPRRELSFSHAYRTGHRKPQEFTAWQTAVLAFQS
LGIVYGDLGTSPLYVFQSIVLPGAGETDFLGILSLILWTLTLMSLVKYVLIVLRADDHGEGGTFALYSLLRQHVSFKGGG
MAAPSQLAARLPSDLNLRFHSKKKEKRPSWMHGFLERSVTAQSCITIIVLLGTCMVMGDGALTPAISVLSAVQGIQSRSP
KIEQKHVVMLTVVILLLLFLFQQLGTSKVSFSFSPIMIAWFLSISMIGLYNIVVHYPPVLKAVSPHYIYYYFARNGRVGW
EQLGAIILCITGAEAMFADLGHFNKASIQLAFSTLVFPSLILAYSGQAAYLIKNPGDLSTAFYSSIPGPLFWPMFVVSTL
AAIVASQSLISASFSIIRQSIALGCFPRATIRHTSDRYEGQVYCPEVNYLLMVLCILITVGFQGGPEIGHAFGVAVIWVM
LITTALMTVVMVVIWDVRPVWAGAFFLSYLAIEGMYMSSLMTKVAQGGWVPFAISAFFLAITLSWTYGRKKKSEYEASHM
IAGPELASIVARCARVPGVCFFFTDLMNGVPPIVRHYAEHTGCLRELLLFVTVRTLHVRSVLPEERFLLAPPAAAADDEP
LPAGVYRSVVQYGYMDKQDLEGDELLESVVAALREAAGVGGDEEAEMMELARRRGVGIVIGRTILTAGEGLGWFKRFVLE
LYRFLQKNFRSSCSTLKIDYAKTLQVGMKYKID*
>Bradi2g59620.1 
MAEPQKTSSNGAAEGGANSTFASEKVPLPPRRLQRCDSLHMEAGKIPGGQSYAAKVGWVTTLSLAFQSLGVVYGDMGTSP
LYVFSSTFTDGITDTDDLLGVMSLIIYTVALLPLMKYCFVVLRANDNGDGGTFALYSLISRYARISLIPNQQAEDAMVSH
YKLESPSNRVKRAHWIKEKMESSPKFKVTLFLVTILATSMVIGDGVLTPCISVLSAVGGIKQSAKSLTEGQIAGIAIGIL
IVLFLVQRFGTDKVGYTFGPVILTWFILIAGIGVYNLVKHDIGILKAFNPKYIVDYFQRNGKDGWISLGGVILCITGTEA
MFADLGHFNVRAVQIGFSVALLPSVLLAYLGQAAYLRIYPEHVADTFYKSIPGPLYWPTFVVAVAAAIIASQAMISGAFA
IIAQSQILGCFPRVRIIHTSKKFHGQVYIPEINYALMILCVAVTAIFKTTDKIGNAYGIAVVFVMFITTLLVTLVMAMIW
KTSLLWIALFPIIFGGAELIYLSSAFYKFTQGGYLPLGFAAVLMLIMGTWHYVHVHRYKYELKNKVSNNYVAELATRRNL
ARLPGIGFLYSELVQGIPPILPHLVEKVPSIHSVLVIISIKYLPISNIETNERFLFRYVEPREYRVFRCVVRYGYNNKVE
DPREFENLLIGHLKQFIHQVSLYSESSHSIGEEDNSIKESESSVEVQDARLPRSFSDGITASPPNGCMDEIELIQREMDD
GVVHLLGEINVVAERNASFVKKIIVDYVYNFMRKNFRQPGKITCVPHNRLLRVGMTYEI*
>Bradi2g60090.1 
MDAEAGAAGADQLPWRQRYRNLLLLAYQSFGVVYGDLSTSPLYVYKSAFSGRLSRYQDEQTVFGVLSLIFWTFTLVPLLK
YVIIVLSADDNGEGGPFALYSLLCRHAKLSLLPNQQAADEELSTYYRDGFAAQHGSTPWLRRFLEKHKTIKTVLLLVVLC
GASMVIGDGVLTPAISVLSSMSGLQVRATGLQDRSVVLLSCIVLVGLFSLQHRGTQKVAFMFAPIVIIWLFCIGGIGLYN
IVHWNPRIYQALSPYYIVKFFQTTGTDGWIALGGILLSMTGYEAMFADLGHFTSASVRLAFITIIYPCLTLQYMGQAAFL
SKNMFHMRTSFYDSIPGPVFWPVFVVATLAAVVGSQAVISATFSIVKQCHALGCFPRVKVVHTSRWIYGQIYIPEINWIL
MVLCVAVTVAFRDTTLIGNAYGIACMTVMLVTTFLMALIIIFVWQKNIIFALLFLFFFGSIETVYLSSSLMKVHQGGWVP
LVLAFIFMSVMFIWHFGTRRKYQFDLQNKVSMRSILSLGPNLGIVRVPGIGLIYTELVTGVPAIFTHFVTNLPAFHEVLV
FLCVKSVPVPYVPPDERYLVGRIGPRAYRMYRCIVRYGYKDVQRDDENFENMLVMSIAKFIMMEAEDVSSSASYDMANEG
RMAVIRTTDDAGTPLGMRDLSGLAESISTTRSSKSESLRSLQSSYEQESPSVSRRRRVRFELPDEDNMDQQVKDELLALV
EAKHAGVAYIMGHSYIKARRSSSFLKKFAIDVGYSFLRKNCRGPSVSLHIPHISLIEVGMIYYV*
>Bradi4g38070.1 
METISSSTNEHPHKGAMWELERNIDPPMDAEAGRLRNMYRQKTYPTILLLQLAFQSLGVVFGDLGTSPLYVFSNIFPHEI
EDTEQIIGALSLIIYSLTLIPLVKYVFIVLRANDNGQGGTFALYSLLCRHAKINIIPNQHRTDEELTTYSRHTYDEKSLA
AKIKRWLEGHQFRKNAILILVLFGACMAVGDGILTPAISVLSATGGIQVEEPRMINDVVVIVSVVILIGLFSMQHYGTDK
VSWLFAPIVFIWFILIGVLGAVNIYTYDRSVLKAFNPIYVYRYFKRGKTSWASLGGIMLSITGTEALFADLSYFPVQAIQ
IAFTTVVFPCLLLQYTGQAAYIATYKKNVSHAFYYSLPDRILWPAFAVATAAAIVSSQATISATYSIIKQALAVGCFPRV
KIIHTSKKYLGQIYSPDINWILMVLCIAVTAGFKKQSQIANAYGTAVIMVMLVTTFLMIPIMLLVWRSHWTLVVLFTVFS
LVVEIPYLTAVMRKIDQGGWVPLVFAVAILLVMYVWHYGTLKRYEFEMHSKVSMAWILGLGPSLGLVRVPGIGLVYTELA
RGVPHIFSHFITNLPAIHSALVFVCVKYLPVYTVPTDERFLVKRIGPKNFHMFRCVARYGYKDIHKKDDDFEKMLFDSLL
LFVRLESMMEEYTDSDEYSALADQQELNEVSSNARSIAELSSYASHDSIVPVRSPENNNGRVMLSGQTTTAAFETVGDEV
AFLNSCRDAGVVHILGNTVIRARRDSGLVKKIAINYLYAFLRKICRENSVIFNVPHESLLNVGQVFYV*
>Bradi4g29347.1 
MDDGGIQEEPPSARRLTPKRSGGGSRWVDASEVDSSESARWSLDEERSLRGLSTADEAEAEAEAEIEFVMPSEADMAAGA
LSRKSSSGGFRRRLGKRAKRVDSLYVEAMNVQGAHGHSDQDISLLSTVAMAFQTLGVVYGDMGTSPLYVFSDVFSKVPIK
SEVEILGALSLVMYTIALIPFVKYVFIVLKANDNGEGGTFALYSLICRYAKVSLLPNQQRVDEDISSFRLKLPTPELQRA
LSVKECLEKKPLFKNILLFLVLMGTSMVIGDGILTPSMSVMSAVSGLQGQVAGFDTDAVVIVSILVLLLLFSVQRFGTGK
VGFMFAPVLALWFLNLSSLGIYNIIKYEPSVVKAFNPMYIYLFFKMNGTKAWSALGGCVLCITGAEAMFADLGHFTVKSI
QVAFTAVVFPCLLIAYMGQAAYLMKYPLAADRIFYDSVPEVLFWPVFVIATLAAMIASQAMISATFSCIKQAMALGCFPR
IKIIHTSKKVMGQIYIPVMNWFLMVMCIIIVATFRSTNDIANAYGIAEVGVMMVSTALVTLVMLLIWQTNLVFVLCFFIF
FGAMEFVYLTAVMSKLLEGGWLPLAFSSLFLCIMYTWNYGSVLKYQSEMRGKISLDFILDLGSTLGTVRVPGIGLVYNEL
VQGIPSIFGQLLVTLPAMHSTIVFVCIKYVPVPYVPLEERFLFRRVGHKDYHMFRCVARYGYKDVRKEDHCFFEHLLVES
LEKFLRREAQEIALEVSTMEVERDDVSDVSEIPPSHATAAGDLHVPLLSDQRLVDDNRMLGTDGSVPLLPSSSISPEEDP
SLEYELTALREAMASGFTYLLAHGDVRARKQSFFTKKFIINYFYAFLRRNCRVGTATLKVPHSNIMRVGMTYMV*
>Bradi4g31727.1 
MPTGPHMDLEAGPRGGGPATTPPPPAGRETDVGNVRKNLFLAYKTLGVVFGGLVTSPLYVYPSMNLSSPTEADYLGIYSI
MFWTLTLIGVVKYVCIALSADDHGEGGTFAMYSLLCRHADIGILPSKRVYSEDPLLHDQSTVARKPSKLGKFFERSITAR
RVLLFMAILGMCMLIGDGILTPAISVLSAIDGLRGPFPSVSKPVVDVLSAAILIGLFLLQKYGTSKVSFLFSPIMAAWTF
TTPIIGIYSIFHYYPGIFKAISPHYIVHFFLRNKRQGWQLLGGTVLCITGAEAMFADLGHFSKKAIQIAFLSSIYPSLVL
TYAGQTAYLINNLNDFSDGFYKFVPRPVYWPMFVIATLAAIVASQSLISATFSVIKQSVVLDYFPRVKVVHTSQQKEGEV
YSPEINYILMVLCVGVILGFGGGKEIGNAFGVVVIMVMLITTIMLTLVMIIIWRTPHALVGLYFVPFVIMEGSYVSAVFT
KIPEGGWLPFAVSMILALIMFVWYYGRQRKTEYEMANKVTLERLSELLEMPEVQRVPGLCFFYSNIQDGLTPILSHYIKN
MSSLHTVTIFVTLRYLLVSKVDQQERIRIKRLGPNGVYQCTVQYGYADNLSLQGGDDLVAQVTRCLQRHIKTSTDRQSPA
SIEEEIAQVEAARSAGVVHVRGKMRFYVGSDAGCFDKVMLRFYEFLHGICRSALPALGMPLQQRVEIGMLYKV*
>Bradi1g15610.1 
MALASARSSLEIVPYSGDLEEPPVDVKRQDSLFRDATRPAHAGHHGQDSWLRTLRLGFQCVGILYADLGTSPLYVYSNTF
KYGIRHEDDVLGVLSLIIYSFLLFAMVKIVFIALHANDDGDGGTFALYSLISRYAKVALIPNQQAEDELVSRYNNYGKPS
ATLRRAQWMKNLLEASKPAKLLLFFLTIFATALAISDCMLTPPISVLSAVNGLRLRAPHLTTDQIVWITVAILVAFFAVQ
HLGTDKIGYTFAPVVVVWLLLISGIGIYNLIKYDIGTLRAFNPKYIIDYFRRNKKKGWVSLGEILLCFTGTEALYADLGY
FSIKSIQLSFSFGLLPSVLLTYIGQAAYLRKHMDMQYIPNAFFNSIPSPLFWPTFVLGLTTSVIGSQAMVSCAFATMSHL
QTLSCFPRVKILHTSRRYSGQLYIPEVNFFLCLASCIVTISFRTTGFIAKAHEICVALVMVITTLLMTIVMLLVWKVNIW
WIVVFFAVFFSTESIYLSAVLYQFTKGPYFPLAMSAVLMVIMIVWHYVHVKRYKYELQHTVSPSEVKQLLERHDLKKVPG
LGLFYTELVQGIPPIFPHLIDKIPTVHSVIVFISVKHLPVPHVDVSERFLFRQVEPKESMVFRCVARYGYRDTLEMANEF
VATLVEYLQYYVRDLSLYCTAEPLKTSYPSIRMDSFRWEKKPSGHGHGIHAEEMLTPIQSFSELTMHQVGMSSRLAQFQT
AKMNLEEMLKIEEDQKVIQREVDNGVVYILGETEVVAKPHSNLLKKIAVNYIFNFLRKNSRKGEKMLSIPRGQLLKVGIT
YEI*
>Bradi1g43780.1 
MDAESGGGSGGWRAARRKPWRAELLLAYQSLGVVYGDVATAPLYVFKSAFGGGDIEHSVGNEEIYGALSLVFWTLTLVPL
LKYVLLVLRADDHGEGGTFALYSLICRRVRAGLLPGGDELAEGASQAPAPLSRARAALERHRVLQRLLLLLALLGTCMVI
GDGVLTPAVSVFSAVSGLELSVDNEQHEYILLPVTCAILVGLFTLQHYGTHRVGFLFAPIVCLWLLCISIIGVYNIIHWN
PHVYRALSPYYMYKFLQKTQTGGWKSLGGILLCVTGSEAMYADLGHFSHSSIKIAFTSVVYPALVLAYMGQAAYISSHHS
FENVNHIGFYVSVPEKFRWPVLVIAILAAVVGSQAVITGTFSIIKQCCSLNCFPRVKIVHTSSTVHGQIYIPEINWILMI
LCLAITVGFRDTKHLTNAQGLAIITVMLVTTCLMSLVIVLCWDKNIVFALGFLFFFGAIEVLYFSAALVKFREGAWVPIT
LSFIFMLVMCVWHYGTIKKYEFDVENKVSISWLLNLGPSLGIVRVRGIGLIHTDLVSGIPAIFSHFVTNLPAFHQVLVFL
CIKSVHVPHIQPEDRFLVGRIGPKQYRLYRVVVRYGYRDVPKDDIEFEKDLVCSIAEFIRCSGSDEKNGFLDGAADLSYE
RLSSISSGLPFQEEGSELYESDSPRSSTDKEINQNAIAPKAKRVRFVLPKNTRVDHEVCAELHELTDAREAGMSFIMARA
YMKAKSGSGLIKRVAINFVYEFLRRNSRGSVCAANIPHASTLEVGMVCQV*
>Bradi1g17830.10 
METRKSSWRTTVLLAYQSLGVVYGDLSISPLYVYRSTFAEDITHSETNEEILGVLSFVFWTLTLVTLLKYVFIVLRAHDN
GEGGTFALYSLLCRHADVSLLPNRQVADEELSTYRLERSPEVAGRSRIKELLEGHRNLKTALLVMVMIGTCMVIGDGVLT
PAISVFSAVSGLELSLSKDQHEYAVIPITCAILVFLFALQHFGTHRVGFLFAPIILAWLLCMGALGVYNIIHWNPQVYQA
LNPNYMLTFLKKTKKSGWMSLGGILLCMTGSEAMFADLGHFSYSAIQLAFTSLVYPALILGYMGQAAYLTKHHDFDSSNQ
IGFYVSVPAVVRWPVLLLAILASIVGSQAIISGTFSIINQSQSLSCFPRVKVVHTSEKIHGQIYIPEINWLLMVLCIAVT
VGFRDTKHMGNASGLAVITVMLVTTCLTSLVMMLCWHRPPILALAFFVFFGSVEALYFSASLIKFREGAWLPILLALILV
AVMFIWHHTTIAKYSFDLHNKVTLEWLLALCDKLGMVRVPGIGLVYTDLTAGVPANFSRFVTNLPAFHRVLVFVCVKWVP
VPRVPAAERYLVGRVGPPGHGSYRCIVR*
>Bradi1g59730.1 
MAEQREQLGGGGDEQEMVAVEMPVVMRQDSLFRDASRAGGHGHHGMQQPGMEHWGKTLRLAFQCVGVLYGDIGTSPLYVY
SSTFTSGTGGVGHTDDLLGVLSLIIYSFILFTMVKYVYIALRANDDGDGGTFALYSLISRHAKVSLVPNQQAEDELRVVG
EEEDPKRSLSRRRRGLATLQLASPAAMRAQRVKELLETSKPVRVSLFLLTILATAMVISDACLTPAISVLSAVGGLKEKA
PHLTTDQIVWMTVAILIGLFAVQRFGTDKVGYIFAPIIILWLLLIGAVGVYNLLKHDISVLRAFNPKYIYDYFHRNNKSA
WVSLGGVLLCFTGTEALFADLGYFSIRSIQLSFAFFLVPSVLLCYAGQAAFLRKYPEEVANTFYRSTPEILFWPTFVLAI
LASIIGSQAMISCAFATISHSQALGCFPRVKILHTSKQYQGQLYIPEVNLFLAFAACVVTVAFKTTVVIGEAHGICVVLV
MLITTLLLTVVMLLVWKVNLVWVAVFFSVFAASESVYLSSVLYKFLHGGYIPVVISAALMAVMTVWHYVHVKRYEYELER
AVSPDRVVEILDGAGDRLRRVPGVGLFYTELVQGIPPVFPHLIDKIPSIHAVLLFVSVKHLPVPHVDVSERFLFRQVGAC
SDREHRMYRCVARYGYRDPLEEARDFVASLVERLQYYIRDVNLYGVAVDVDARVSYPSSRCDSMAATSTRRASNHNVILF
SASASYSESLALARARSTSSGATGRMNMNMPSSGSYTERQLLGRSIYAEEMMTPAESFSELSGRHPLAAAAAMGSVNSCQ
QLFQAAKMSLEEMAKIQEEQRFIEREMEKGVVYIMGESEVVARPHSSLLKKIIVNYAYAFLRKNCRQGEKMLAIPRSQLL
KVGMSYEI*
>Bradi1g32380.1 
MDVDVEGAVQPTRRSSWGWQKGTLLLAYQSFGVVYGDLCISPVYVYKNTFSGKLRLHEEDEEILGVLSLVFWSLTLVPLL
KYIILVLGADDNGEGGTFALYSLMCRRSRMGLLNSIHAGHGSMTSQEEPCKESRSNLIIRGFIEKHYSLRVVLLLFVLMG
TSMVIGDGVLTPTMSVLSAVSGLRIKFPELHENYTVLIACVVLVGLFALQHYGTHRVGFLFAPILISWLACIGGIGIYNI
LKWNPSVVRALSPYYIYNFFRKAGEDGWSSLGGIVLCITGAEAMFADLGHFSKLSLRLGFTVVVYPCLVLAYMGEAAYLS
KHREDLQSSFYKALPDRVFWPVLIIATLATAVGSQAIISATFSIISQCRALGCFPRIKVVHTSSHVHGQIYIPEVNWTLM
SLCLAVTIGFRDTEMIGNAYGLAVILVMFTTTCLMFLVITTVWNRSVLWAALFAAVFGSVELLYLSACLAKVPHGGWLPL
LLSLATLAVMSAWHYGTAKKQEYELQNKVCLDRFLGLSSGIGLVRVPGVCFVYSSGVSGAGNGVPPMFAHFVTNFPAFHR
VLVFVSLQTLTVPKVAAQERFLVGRIGPAHHRMFRCVVRYGYKEGGRWGDHFSFENQLLVKLVEFLRLQQQQRQQLDAAG
DGEEEDSSGEMEMSVMSMSSGEIDGKKKKKQVRFDLDLDLDLWRASEEEKELMEEREAGVSYMIGHTCVFAHESSSAVKK
FAVNVVYGFLRRNSRRPAVVLGIPHTSLIEVGMAYRV*
>Bradi1g18600.1
MDEEIGASPRQDQWRNHRKTLSILAFQSFGVVYGDLSTSPLYVFKSAMSGNLYNYRDEITIFGLLSLIFWTLTLLPLLKY
VIIVLSADDNGEGGTFALYSLLCRHAKLSLLPNQQAADEELSTYYQPGCDRAAVSSPFKRFLEKHRKLRTCLLLFVLFGA
CMVIGDGVLTPTISVLSAISGLRDSDTGGLGNGWVVLIACVVLVGLFALQHRGTHRVAFMFAPIVVLWLLSIGGIGLYNI
IRWNPRICLALSPHYIVKFFKRTGRDGWIALGGVLLAVTGTEAMFADLGHFTASSIRLAFVGVIYPCLVLQYMGQAAFLS
KNISDVEDSFYQSIPRPVFWPMFVLASLAAVVGSQSVISATFSIVKQCLSLGCFPRVKVVHTSRWIYGQIYIPEINWILM
VLCLAVTVGFRDITVIGNAYGLACVAVMFVTTWLMALVIIFVWQKNILLALMFLVFFGSIEGAYLSSAVMKVPQGGWAPI
ALAFVFMFIMYVWHYGTRRKYLFDLQNKVSMKWILTLGPSLGIMRVPGIGLIYTELVTGVPAIFSHFVTNLPAFHQILVF
VCVKSVPVPYVPADERYLIGRIGPRQYRMYRCIVRYGYKDVQKEDENFENHLVMSIAKFIQMEAEEAASSGSYESSTEGR
MAVIHTADTVGTGLIMRDSNEAAGTSLTRSSKSETLQSLQSLYEQESGSLSRRRRVRFQISEEERIDPQVRDELSDLLEA
KEAGVAYIIGHSYVKARKNSNFLKSFAIDYAYSFLRKNCRGPSVTLHIPHISLIEVGMIYYV*
>Bradi1g35620.1
MKSPSTMDPEAPAPPGTPPDRKEKPGGGGGGRQGRKKLPWRMTLSLAYQSLGVVYGDLSTSPLYVYKAAFADDIQHSETN
EEILGVLSFVFWTLTLLPLLKYVCVVLRADDNGEGGTFALYSLLCRHARATLLPPGRAAAGDEDGGDGAVAKKYLETNGN
AAAAATLGGRGGGAAASVRRMLERHKVLQRVLLVLALVGTCMVIGDGVLTPAISVFSAVSGLELSMEKGHHKYVELPLAC
FILVCLFALQHYGTHRVGFLFAPIVIAWLLCISMIGVYNIVIWEPHVYRALSPYYMYKFLKKTQRGGWMSLGGILLCVTG
SEAMFADLGHFNQLSIQIAFTCMVYPSLILAYMGQAAYLSKHHILEGDYRIGFYVSVPEQIRWPVLAIAILAAVVGSQAV
ITGTFSMIKQCTALGCFPRVKIVHTSSKVHGQIYIPEINWILMILCLGATIGFRDTKHLGNASGLAVITVMLVTTCLMSL
VIVLCWHKSIFLALGFIVFFGTIEALYFSASLIKFREGAWAPIALSFFFMLVMCIWHYGTIKKYEFDLQNKVSINWLLSL
SPNLGIVRVRGIGLIHTEIDSGIPAIFSHFVTNLPAFHQVLIFMCIKDVSVPHVSPEERFLVGRIGPKEYRIYRCVVRYG
YHDVHMDDQEFEKDLVCSVAEFIRSSGGGASAGAASKANGVWHGEEHDKVDEERMSVVASGSMRMLEEDDAMAGGTIAIG
SSRARSGEIQSPSPSPSPVPVQLGVKKRVRFVLPATSLRPNAGVQEELKDLTDAREAGMAFILGHSYVKAKNGSSFLRRL
VINFGYDFLRRNSRGPNYAVTVPHASTLEVGMIYYV*
>Bradi1g26560.1
METGSGGGGRLPKSESAEMRWVVPGGADDEDEIESSDDGFGGTDTPVAASGSRGGCSDADEDEEDALLHHRLVRTGPRAD
SFDVEALDVPGLYRHQEFTLCRSIVLTLQTLGVVFGDVGTSPLYTFDIMFNKYPNTSKEDVLGALSLVIYTLILVPLLKY
TLIVLWGNDNGEGGIFALYSLICRNAKASLLPNQLPSDTRISSFQLKVPSVELERSLRIKERLETSSMLKKLLLMLVLFG
TSMVIADGVVTPAMSVMSAVNGLKVGISSVNEGEVVMITVAFLIVLFSLQRFGTSKVGLVVGPALFIWFCCLSGIGIYNI
MTYGSEVFRAFNPIYMYYYFERKPTEAWMSLGGCLLCATGSEAMFADLCYFSVRSVQLTFVCLVLPCLLLGYLGQAAFLL
ENLTENEQVFFLSIPTQVFWPVVFIATLAALIASRTMTTAIFSIIKQATALGCFPRLKIIHTSRKFMGQIYIPVMNWFLL
VSCLAFVTTFGSINEIGNAYGIAELGVMMMTTILVTIIMLLIWQVNIVVVLCFLTLFLGLELFFFSSVLGSVADGSWVLL
VFTAALYLIMYIWNYGTKLKYETEVKQKLSMDLMMDLGCNLGTVRAPGIGLLYNELVRGVPAIFGHFLTTMPAIHSMIIF
VCIKWVPVPVVPQNERFLFRRVCPKNYHMFRCIARYGYKDVRKENPQAFEQLLIESLEKFIRREAQERSLESDENGDTDS
EEEVASSSSRVLVGPNGSIYSLGVPLLDESAGASNPTLGSSTSFDGSLDETMDGRRSLDNELSFIHKAKESGVVYLLGHG
DIRARKESFFVKKLVINYFYAFLRKNCRRGIATLSIPHTRLMQVAMQYMV*
>Bradi1g63100.5
MDLEFGRGMRSPLQRDSWKTTMLLAYQSLGVVYGDLSISPLYVFKSTFAEDIQHSDTNEEIFGVLSFVFWTLTLIPLIKY
VSIVLRADDNGEGGTFALYSLICRHANVSLLPNRQIADEELSTYKLDRNPETTEKTLVKVWLEKHKNLHTALLIMVLIGT
CMVIGDGVLTPAISVFSAVSGLEFSLSKDHHEYAVIPITCVILAFLFALQHYGTHRVGFIFAPIVLAWLICMSALGLYNI
IHWNPHVYQALNPYYMFKFLKKTRKYGWMSLGGILLCMTGSEAMFADLGHFSYSAIQLAFTSLVYPALILAYMGQAAYLS
KHHDFYSNSQVGFYIAVPDKVRWPVLVLAILASVVGSQAIISGTFSIINQSQSLSCFPRVKVVHTSEKIHGQIYIPEINW
LLMILCIAVTVGFRDTKHMGNASGLAVITVMLVTTFLTSLVIMLCWHKPPLLALGFLLFFGSIEALYFSASLIKFLEGAW
LPILLALILMAVMLVWHFTTIKKYEFDLQNKVTLEWLLALGDKLGMVRVPGIGLVYTDLTSGVPANFSRFVTNLPAFHKV
LVFVCVKSVPVPYVFPAERYLIGRVGPPGHRSYRCIVRYGYRDFHQDVDSFETELIESLATFIKLDASYRCSEASEHQLE
EREPGLTVVGSNLLQDHSGYDFQDSVQHSAASVEMRPADSPSGTESELTVQANSAKHVRFFIDSLVASPEAEKHVTEELE
ALSAAREAGTAFILGHSHVQCKPGSSVVKKLTVVGYNFLRRNCRGPDVVLRVPPASLLEVGMVYVL*
>Bradi5g21300.1
MAAESSAAGGMRKAPSMEWRWVSAGEEEEEEEEKAAGRRGGPPPVATSGRGGSFESEDEEENEEEEEEEEEEEEDGARKK
RRQKLIRTVPSVDWFDVEGNEVSVGQPLDDSEEFDFGRTLFLALQTLAVVFGDIGISPLYTFDVMFSKYPILGEDDVLGA
LSLVLYTLILMPLVKYVLVVLWANDDGEGGIFAMYSLICRNAKVSLIPNHQLQAEKRMSSFRLKLPTPELERSIKVKEKL
ESSPLLKKLLLGLVLFGTAMFISNGVITPAMSVLSAVSGLKVGIPHASQDIVVMISIALLVVLYSLQRYATSKIGFIVGP
CLLIWFCCLGGIGIYNLSRYGPAAFKAFNPLYIIHFFGRNPFKAWLSLGGCLLCATGSEAIFSNLCYFPVRYVQSMFVLL
VLPCLVLVYLGQAAFLIANQKSSKRIFFSSIPSEAFWPVFLLANLAALIASRTMTIAVFQCLKQSIALGCFPRLKIVHTS
RKFMAKIYIPVVNWFLLASCLGFIVLFRSTNDVGNAYAIAELGVMIMATVYVAIIMLLIWETTIVKVISFVTTFLFLELI
FFSSALSSVGDGGWALLIFASGLLMIMFIWNYGSKLKYDSEVKQKLSKDLVRKLGPNLGTMRAPGLGLVYSEIVKGVPAI
FGHFLTALPAIHSIIVFVCIRNVPVPVVPQSERFLFQRVCSRGYHMFRCISRYGYKDKKQEHHNTFERLLIEGLEKYIQR
EAVELSLQSEDDIDSDEEPSTPARIITAPNGSLYSLDVPLLMDFAPSVEPIPETPCCSTPQDPALDYTQNLELELAFIKQ
AKQTGAVYLIDNPIVKARKDSWFFKKLTINYFYAFLRNNCRRAVVSMSIPHSNLLQVRLTSYV*
>Bradi5g21677.1 
MASLSESEGTNRGSMWELDQNLDQPMDEEASRLKNMYREKKFSSVLLLRLAFQSLGVVFGDLGTSPLYVFYNAFPHGVDD
DEDVIGALSLIIYTLTLIPLLKYVFVVLRANDNGQGGTFALYSLLCRHAKISTIPNQHKTDEDLTTYSRQTYEENSLAVK
IKRWLETRAYKRNCLLILVLIGTCTAIGDGILTPAISVLSASGGIKVQNPNMSTDIVVVVAVVILIGLFSMQHYGTDKVG
WLFAPIVLIWFILIGSVGALNIHKYGNSVLKAFNPIYIYRYFRRKGNTSDSWTTLGGIMLSITGTEALYADLCHFPVLAI
QIAFTLIVFPCLLLAYTGQAAYIISHKEHVSDAFYRSIPDAIYWPAFIIATASAIVASQATISATYSIIKQALALGCFPR
VKVVHTSKKFLGQIYIPDINWLLLILCVAVTAGFKNQSQIGNAYGTAVVIVMLVTTFLMVPVMLLVWKSHWILVVTFIVL
SLMVELPYFSACILKIDQGGWVPLVIATTFFIIMYVWHYCTVKRYEFEMHSKVSMAWILGLGPSLGLVRVPGIGFVYTEL
ASGVPHIFSHFITNLPAIHSVVVFVCVKYLPVYTVPMEERFLVRRIGPKNFHIFRCIARYGYKDLHKKDDDFEKMLFDCL
TLFIRLESMMDGYSESDEFSVPEQRTEGSINNTFLGEKTINTMCSNGDLSYSSQDSIVPVQSPFRVNNLLTYSSHASQTV
SNELEFLNRCKDAGVVHILGNTIVRARRDSGIIKKVAVDYMYAFMRRICRENSVIFHIPHESLLNVGQIYYI*
>Bradi5g08520.2
MSLQVEDPRGTETPAPLKRHDSLFGDAEKVSHSKHHGSEVSWVRTLSLAFQSVGIIYGDIGTSPLYVYSSTFPDGIKNND
DLLGVLSLIIYTLIIIPMLKYVFIVLYANDNGDGGTFALYSLISRYAKVRLIPDQQAEDAAVSNYHIEAPNSQLRRAQWL
KQKLESSKAAKIALFTLTILGTSMVIGDGTLTPAISVLSAVSGIREKAPSLTQTQVVLISVAILFMLFSVQRFGTDKVGY
TFAPVISVWFILIAGIGMYNLVIHDIGVLRAFNPMYIVQYFKRNGKDGWVSLGGIILCVTGTEGMFADLGHFNIRAVQIS
FNGILFPSVALCYIGQAAYLRKFPENVANTFYRSIPAPLFWPTFVVAILAAIIASQAMLSGAFAILSKALSLGCMPRVQV
IHTSHKYEGQVYIPEVNFMMGLASIIVTIAFRTTTSIGHAYGICVVTTFVITTHLMTVVMLLIWQKHVIFIMLFYVVFGS
IELIYLSSILSKFIEGGYLPICFALVVMSLMATWHYVQVKRYWYELDHIVPINEMTMLLEKNDVRRIPGVGLLYTELVQG
IPPVFPRLIKKIPSVHSIFMFMSIKHLPISHVIPAERFIFRQVGPREHRMFRCVARYGYSDTLEEPKEFAAFLVDRLKMF
IQEESAFAQNEAESDNTSEVSESQARTRRSTQNAVHSEEAIQTRVSSHSGRISFHENQTVEEEKQLIDREMERGMVYLMG
EANVTAQVKSSVFKKIVVNYVYTFLRKNLTEGHKALAIPKDQLLKVGITYEI*
>Bradi5g08527.1
MSLEVENPSSIETTKRLERQDSLFGDAEKVSTITHHGSEGNWAQVLNLAFQSVGIIYGDVGTSPLYVYSSTFPNGIKDKD
DLLGVLSLILYTLILIPMIKYVFIVLYADDNGDGGTFALYSLISRYSKIRLIPNQQVEDSMVSNYNIESPSSSLRRAQWL
KEKLESSKAAKIGLFTITILGTSMVMGDGTLTPAISVLSAVTGIRQKVPSLTETQIVWISVPILFILFSVQRFGTDKVGY
SFAPIISVWFVLIAGIGMYNIAAYEIGILRAFNPLHIVAYFRRNGKEAWVSLGGAILCVTGTEGMYADLGHFNIRAIQIS
FNAVLFPSVALCYIGQAAYLRKFPENVADTFFRSVPAPLFWPTFTVAIFSAIIASQAMLSGAFAILSKALSLGCFPRVRV
VHTSKHHEGQVYIPEVNFLMGLASIIITITFRTTTEIGNAYGICVVTVFSITTHLMTIVMLLVWRKNIIYVLSFYVIFSS
IEWLYLSSILSKFIQGGYLPFCFVLILMALMVTWHYVHVMKYWYEFDHIVTTDEVTTLLEKHNVRRIPGVGLLYSELVQG
IPPMFLRLVQKIPSVHSVFLFMSIKHLPIPHVAPVERFLFRQVGPRENRMFRCVARYGYSDVAEESGDFTRFLAEKLKMF
IENESAFAAKKPEEENSATAVLEGQTRPRQSARSVVHSEEVIEPKMSSHARNTSSYSLQTVEEEKQLIDAQMEQGVVYLM
GSANVISGPKSSVLQKVVVDYVYAFLRRNLTEGHKVLSIPRDQLLKVGITYEI*
>Bradi3g44507.1 
MSIEMEAPDGLVRRDSLYGEAEKVSVDKHHGSGASWSQTLHLAFQSIGVVYGDVGTSPLYVYSSTFPDGIKHQDDLLGVL
SLILYTLILLPMLKYVFIVLYANDNGDGGTFALYSLISRYAKIRMIPNQQAEDAAVSNYSIEEPNSQMLRAQWVKQKLES
SSSAKIALFTVTILGTAMVMGDGTLTPAISVLSAVSGIREKAPHLTQSQVVWISVGILFLLFSVQRFGTDKVGYSFAPII
SVWFVLIAAIGVYNLAAHDYTVLRALNPKYIVDYFERNGKEAWVSLGGVVLCITGTEAMFADLGHFNIRAIQLSFTCILF
PSVALCYMGQASYLRKFPDNVGDTFYKSIPAAMFWPTFIVAILAAIIASQAMLSGAFAILSKALSLGCFPRVEVVHTSNK
YAGQVYIPEINFLIGAASIVVTIAFQTTTNIGNAYGICVVTVFSITTHLMTVVMLLIWKKHMAFIAAFYVVFGLAEFLYL
SSILAKFVEGGYLPFCFSLVLMALMATWHYVRVKHYWYELDRVVPATQLTELLGRRDVGRVPGVGLLYSDLVQGIPPVFP
RLVDKIPSVHAVFVFMSVKNLPIPRVPPPERFIFRRVGPAEHRMFRCVARYGYTDQIEGTKEFSAFLLERLKMFVQEEAA
FSCHGDGDDDDNARRWEAQAAAEEEKRFIDAEAERGVVYLMGEANVAAAPGSSLMKKIVVNYVYTFLSKNLRESHKALSI
PKDQLLKIGITYEI*
>Bradi3g57080.1 
MDLEVAHGAGSPRGKQKEKRGGESWGAVLLLAYQSLGVVYGDVATSPLYVYKSAFAGDDIRHSAGNEEIYGVLSFVFWTL
TLISLLKYVLIVLRADDGGEGGTFALYSLICRHVRAGLLPGGGTREDLMAEQDKAAAAVGRRVSRARTLLERYRVLQRLL
LLFALLGTCMVIGDGVLTPAVSVFSAVSGLELSMEKEHHKYVELPVTCAILICLFALQHYGTHRVGFLFAPIVCIWLLCI
STIGLYNIIRWNHHVYRALSPYYMYQFLKKTQTGGWMSLGGILLCVTGSEAMYADLGHFSQASIQIAFVSVVYPSLVLAY
MGQAAYISQHHSFESSYHIGFYVSVPEKLRWPVLVIAILAAVVGSQAIITGTFSIIKQCSALSCFPGVKIVHTSSTVHGQ
IYIPEVNWILMILCLAVTIGFNNTKHLANAQGLAVITVMLVTTCLMSLVIVLCWNKSIFLALGFLLFFGTIEVLYFSASL
VKFHEGAWVPITLSFIFMIVMSVWHYGTIKKYEFDVQNKVSVNWLLNLGPSLGIVRVRGIGLIHTELMSGIPAIFSHFVT
NLPAFHQVLVFLCVKSVPVPHVEPEERFLVGRIGPKEYRLYRVIVRYGYRDVQQDDLEFEKDLIHSIAEFIRSGGSDQNG
LMEGSSEKTCERLSSISSGAVPLWEEEQNGEEADGTASPNKEINQQTVSSAQAQPKKRARFVLPKSAQVDGEVRSELQEL
MDAREAGMSFILGHSHMKAKSGSSFVKRIVINFFYEFLRRNSRGPSYAANIPHASTLEVGMVYQV*
>Bradi3g17780.1
MASISDSETTNHGSMWELDQDLDEPMDEEASRLKNMYREKKFSSVLLLRLAFQSLGVVFGDLGTSPLYVFFNIFPHGVDN
DEDVIGALSLIIYTLTLIPLMKYVFVVLRANDNGQGGTFALYSLLCRHAKVSTIPNQHKTDEELTTYSRQTYEENSLAAK
VKGWLERHAYTKNCLLILVLIGTCTAIGDGILTPAISVLSATGGIRVQNPKMSTDVVVVVAVIILIGLFSMQHYGTDKVG
WLFAPLVLLWFILIGSVGAFNIHKYNSSVLKAYNPVYIYRFLQRGKSISTSLGGVMLSITGTEALFADLCHFPVLAIQIA
FTVVVFPCLLLAYTGQAAYIIANKDHVADAFYRSIPDAIYWPAFIIATLAAIVASQATISATYSIIKQALALGCFPRVNV
VHTSKKFLGQIYIPDINWVLMILCIAVTTGFKNQSQIGNAYGTAVVIVMLVTTFLMVPIMLLVWKSHWIIVVTFLVLSLM
VEFPYFTACINKVDQGGWVPLVVAITFFIIMYVWHFCTVKRYEFELHSKVSMAWILGLGPSLGLVRVPGIGFVYTELASG
VPHIFSHFITNLPAIHSVVVFVCVKYLPVYTVPVEERFVMKRIGPKNFHMFRCVTRYGYKDVHKKNDDFEKMLLDRLMVF
VRLESMMDGYSDSEDFTMTEHKTERSTNALQLTEKAGSNTMCSAADLSYSSQDSIVPAKSPLTGNSLTGYSIQTFDDELE
FLNSCKDAGVVHILGNTIVRARRDSGIIKKIVVDHLYAFLRKVCREHSVIFNVPHESLLNVGQIYYI*
>Bradi3g40045.1 
MEQEHQHQHQPPAAGDDVVVQLSASAVAAVDERSSTATGNEDDDDDANAAGKSRRTFSQSYKMAHRKPQEFTWFQALGLA
YQSLGIVYGDLGTSPLYVFSTVKLEDPSKDDFLGLLSLILWTLVSIAFVKYTFIVLHADDHGEGGTFALYSLLRQHVNFK
GNMPVPVTQLESDVNLKYHSKKSKLPSKMLEFLERSTAAQVIITGIVLCATSMVMGDGALTPAISVLSAVQGIQSRSSNI
TQEHVVILSVIILIILFFFEKYGTSKVSFAFSPIMLLWFASVSVIGLYNIIKYYPPVLKAISPHYIITFFMRNKRAGWEQ
LGAVVLCITGAEAMFADLGHFNKSSIQMAFSAVVLPSMVLAYSGQAAFLIKNPSMLSTTFYSSTPEPIFWPMFIVATLAA
IVASQALISASFSIIRQSIALGCFPRVTMKHTSEKYEGQVYSPEINIFLAILSVLVTVGFRGGPEIGQAFGTAVIWVMLF
TTTLMTIVMVIVWQTDILVVCLFFTVFFSIEGIYMTSLLNKIIQGGWFPFAIAIFFLTITLSWTYGRKKKNEYEAANSMD
TPEFTKRVTVRSRVPGICIFCTDLMNGIPPIVRHYVQHVVSVREVMVFVTVRILPVRSVLPEERFLVDKLDHVGVYRCIL
QYGYMDNHNIDDDNFVVLVVASLKKIAENDHEIALLDSAFTNETTFVLGRTILKMSAKHNCFKRFVVNELYRFLQKNFRS
NMSSLKIAHGKALQVGMLYEI*
>Bradi3g37850.1
MATPSMDVEAGSNKRKKGVYQDLVLAYKTLGVVFGGLVTSPLYVYPSMNLRNPTEQDYLGIFSIMFWTLTLIGVVKYICI
ALNADDHGEGGTFAMYSLLCQHANIGVLPSKKIYVEEPEGLAASARPAAGVVAGRPSRLRRFIEGSLVARRLLLLTVILG
MCMLIGDGILTPAISVLSAIDGLRGPFPSVSKPVVEGLSAAILVGLFLLQKYGTSRVSFMFSPIMAAWTFTTRIIGAYSV
WRYYPGVFKATSPHYVVMFFMANKRRGWQLLGGTVLCITGAEAMFADLGHFSKRSIQIAFLSGVYPSLVLTYAGQTAYLI
KNVDDFGDGFYKFVPRAVYWPMFAVATLAAIVASQSLISATFSVVKQSVALDYFPRVRVVHTSRDKEGEVYSPEANWVLM
LLCVGVVIGFGDGKDIGNAFGVVVILVMLITTVLLTLVMLIIWGTHVALVALYFVPFLAMEGAYVSAVCTKVLKGGWLPF
AVSVVLAVVMFGWYYGRQRKAEYEMANKVTLERLGELLPGVHRVPGLCFFYSNVPTQQDWLTPVLAHYVKNVRSLHGVTV
FLTLRYLLVAKVDAKDRVAVVRRLAGGVYGCTMQYGYADRLDFEEDDLVGQVVSALRELMETEGEEEVARLEEARAAGVV
HVRGKMRFHIGKDTGFFDRVLLGFYEFLHGACRSALPVLGVPLQQRVEIGMLCKA*
>Solyc04g008450.2.1 
MDRQTGRPDLTAAAAAQSDAAVTVAVHDGETINNDQKDHSRWETLVLAYKTLGVVFGGLVTSPLYVYPSMPLKSPTEDDY
LGIYSIMFWTLSLIGVVKYATIALQADDQGEGGTFALYSLLCRNINIGILSSKSASLNSSHSYVNQSKKPSRLGKFCERS
LIARRVLLFIAMLGMCMLIGDGILTPAISVLSAMGGLRARFSSVSKSLVEGLSAIILIVLFLLQKFGTSRVSFLLSPIMG
AWTLTTPLIGIYSIIKHYPSIFKAISPHYIALFFLRNGKQGWIYLGGTVLCITGSEAMFADLGHFNRSSIRIAFLYTIYP
SLVLTYAGQTAYLIRNPDDHFDGFYKFIPSAVYWPIFVIATLAAIVASQSLISATFSVIKQSVVLDYFPRVKVVHTSSSK
EGEVYSPEVNYILMILCVAVILVFGDGQDIGNAFGVVVSIVMLITTILLTLVMIIIWRTPPALVGLYFVVFFVMESVYVS
AIFTKIPEGGWIPFAISLILAFIMFGWFYGRQRKLEYELTHKIDSERLRTLLIDPGLQRVPGLCFFYTNIQDGLTPILGH
YIKNMRSLHKVTVFTTLRYLLVPKVAPGERIVVSKLGLRGVYRCVIRYGYADKLSLEGDDLVNQVIQSLRSHVLHCSNSL
EVDTEVSELDEAKLAGVVHIRGKTRFYIGKDCGWFDRTMLAFYEVLHSNCRSALPAMGVPLPQRIEVGMLYAA*
>Solyc04g025880.2.1
MDLETGFYQNRLKKESWRTVLTLAYQSLGVVYGDLSTSPLYVYTSTFAEDIKHSETNEEVYGVLSFIFWTLTLIPLLKYV
FIVLKADDNGEGGTFALYSLLCRHAKVNSLPNSQLADEKLSTYKKNDINIPAQTTFGAKIKSMLERHRVLQRLLLVLSLG
GASMVIGDGVLTPAISVFSAISGAELSLGKTHHLYIEVPVACVVLIALFALQQYGTHRVGFLFAPIVVTWLLCISGIGLY
NIIHWNPTVYRALSPYYVYKFLKKTQKGGWMSLGGILLCITGSEAMFADLGHFSQLSIKIAFTSLVYPSLVLAYMGQAAY
LSRHHVTENDYQIDFYVSVPGKLRWPVLVIAVLAAVVASQAAITGTFSIIKQCCALGCFPRVNIVHTSSKIHGQVYIPEI
NWTLMILCLAVTIGFRDTKRLGNAAGLAVITVMLVTTCLMSLVIVLCWHQNVLLAVCFVIFFGTIEALYFSASLIKFFEG
AWVPVAISLVFMIVMCIWHYGSLKKYEFDVQNKVSIDWLLSVGPSLGIVRVRGIGLIYTELVSGIPAIFPHFVTNFPAFH
QILVFICVKSVPIPHVTHEERFLVGHIGPRENHLYRCIVRYGYRDARKDDLQFENDLVCSIAEFIRTGKRGLNGNIDEDL
SKDLEDMTVLGTPNTHISGVQLYEDNELNSESVGTSKHTTHKTKPKKRVRFFIPESPKIERNAREELCELMEASEAGIAY
ILGHSYVRAKQGSSFLKRIVINFGYDFLTRSSRPPCYALTVPHASTIEVGMVYHV*
>Solyc04g025990.2.1 
MEKEEIEEESSNRVGLLKRCTTGGSTGSTRWVDGSEVDSESSQSWSLFGDEEITKQGYGSVRRRLVKKPKRLDSFDVEAM
EISVAHGNHHKKEASLLSTLALAFQTLGVVYGDMGTSPLYVFSGVFSKVPITSEVDVLGALSIVLYTIALIPLMKYVFIV
LKANDSGEGGTFALYSLICRYANVNLLPNRQPADEHISSFKLKLPTPELQRALNIKEVLERKSSLKTLVLLLVLMGTSMI
IGDGILTPAISVMSAVSGLQGRVPGFGTNALVFTSIIILGVLFSIQRYGSSKVGFTFAPALALWFFSLGAVGVYNLLKHD
VTVLRALNPFYIYLFFKKNSINGWSALGGCVLCITGAEAMFADLGHFSVKSIQIAFTSVVFPCLFLAYFGQAAYLMKFPN
SSERIFYDSVPDDLFWPVFGLATVAAIIASQAMISASFSCVKQAMALGCFPRLKIIHTSKRHMGQIYIPVINWFLMIMCM
LVVAVFQSTTDISNAYGIAEVGVMMVSTTLVTVVMLLIWQTNLFLALLFPLIFGTIELIYMSAVLSKIFEGGWLPLVFAS
WFLCVMYIWNYGSVLKYQSEVKQKISMDFMHELGSSLGTVRVPGIGLLYNELVQGIPSIFAQFLLDLPAIHSVIVFVCIK
YVPVPVVPQEERFLFRRVGPKDYHMFRCVARYGYKDVRKEDHHAFEQLLVDSLEKFLRKEALDVALEINLNQRDLDSISV
RSRDESEIQDGGGDGDGIDELKIPLMRDQRLETSGASTSEASVTLPASVMPVDEDPSLEYELSALREATESGFTYLLGHG
DVRAKKNSWFIKKLSINYFYAFMRKNCRGGAATMRVPHMNIIQVGMTYMV*
>Solyc10g047270.1.1 
MVEMGSEREKDLENNGGLTATDSIESRWVFQDVYDSDMDSGDHGTDDGSTPRNDLELDSDDDDDNAMRKLIRTGPRIDSF
DALEVPGAQRNDFDDVSAGRKILLAFQTLGVVFGDVGTSPLYTFSVMFSKAPVNGNEDVLGALSLVLYTLILISLVKYVL
IVLWANDDGEGGTFALYSLLCRHAKVNLLPNQLASDARVSGFRLKVPSPELERSLKIKERLEASLTLKKLLLMLVLAGTA
MVIADGVVTPAMSVMSAVGGLRVGVSGVKQDQVVMISVAFLVILFSVQKYGTSKMGHFVGPALFIWFCSLGGIGVYNLIK
YDSSVWRAFNPVHIYYYFKRNSTKVWYSLGGCILCATGSEAMFADLCYFSVRSVQLTFVFLVLPCLLLGYLGQAAYLMEN
HADTTQAFFSSVPSGVFWPIFLIANVAALIASRAMTTATFSCIKQSTALGCFPRLKIIHTSRKFMGQIYIPVMNWFLLAL
SLVMVCSISSIYEIGNAYGIAELGVMMMTTILVTIVMLLIWQINIIIVLSFVVIFLGLELIFFSSVLWSVGDGSWIILVF
AVVLFFIMYIWNYGSKLKYETEVKQKMSMDLLRELGPNLGTIRAPGIGLLYNELAKGIPAIFGHFLTTLPAVHSMIIFVC
IKYIPVPVVPQNERFLFRRVCPRGYHIFRCIARYGYKDVRKENQQAFEQLLIESLEKFIRRDAQERSLESDGNDESDSEE
EHAFSRVLIAPNGSVYSLGVPLLSDFKDTGKAVVEESISEELKAGPSLESLLTDAEQSFEKELSFLRKAKESGVVYLLGH
GNIRAKKSSWFIKKLFINYFYAFLRKNCRREIANLSVPHSHLMQVGMTYMV*
>Solyc06g050170.2.1 
MDIDYGKCWDTSKKSWKSTLILAYQSLGVVYGDLSISPLYVYKSTFAEDIHHSETNEEIFGVLSFVFWTLTLVPLFKYVF
IVLRADDNGEGGTFALYSLICRHAKVSLLPNRQVADEALSTYKLEHPPEMKNSSKLKLLLEKHKSLHTALLILVLLGTCM
VIGDGLLTPAISVFSAVSGLELSMSREHHQYAVIPITCFILICLFALQHYGTHRVGFCFAPIVMTWLLCISALGLYNIIH
WNPQVYKALSPYYMVKFLKKTRKGGWMSLGGILLCITGSEAMFADLGHFSYTAIQIAFTFLVYPALILAYMGQAAFLSKH
HHTIHKIGFYVSVPDVVRWPVLVIAILASVVGSQAIISGTFSIINQSQSLGCFPRVKVVHTNAKIHGQIYIPEINWILMI
LCVAVTIGFRDTKHMGNASGLAVMAVMLVTTCLTSLVIILCWNKPPILALGFLLVFGSIELLYFSASVIKFLEGAWLPIL
LALFLVTVMFVWHYATVKKYEYDLHNKVSLEWLLALGPSLGITRVPGIGLVFTDLTSGIPANFSRFVTNLPAYHRILVFV
CVKSVPVPFVPPAERYLVGRVGPAAHRSYRCIVRYGYRDVHQDVDSFESELVSRLADFIRYDWYKAHGIMETCNEDDCSR
SGASSGECRLTVIGTLDLSCAPAFEVEETMQPASVSVGFPTVESVTDVIEMQAVERRVRFAIDDESEVDSRDVMDCQLQG
ELEDLYTAQQAGTAFVLGHSHVKAKQGSSVLKRLAINYGYNFLRRNCRGADVSLKVPPASLLEVGMACSFKVINYASNSY
NIMGLRAIPFSPSQNYYLSGSEYLPKCSVLGSSRTGSSKLVLTISAKAKKDDAQEEEEEPKNKRKQSLFSSVTEALDFSQ
VRSAKDAELLDEAREKTQSGERMSKEQYGALRRKIGGTYKDFFKSYVEVDGQYVEEGWVDKTCKVCKKDTSGEARQVDKM
GRYAHVACLQKSNPGNFFTKLFSR*
>Solyc02g087000.2.1 
MDIESWVIFDNPILLQKESWRTVIALAYQSLGVVYGDLSTSPLYVYKSTFAEDIQHSESNDEIFGVLSFVFWTLTLIPLL
KYVFIVLRADDNGEGGTFALYSLLCRYTRVSTLPNGQLADEDLYEYKNDRNLSADRIGMSLKSTLEKHRFLKKILLILAL
IGTCMVIGDGVLTPAISVFSAVSGLELSMAKHHHQYVEVPVACVILVFLFFLQHYGTHRLGFLFAPIVITWLLCISAIGV
YNIIHWNPHVYQALSPYYMYKFLKKTQRGGWMSLGGILLCITGSEAMFADLGHFSQLSIKIAFTFVVYPSLILAYMGQAA
YLSKHHVIASDYHIGFYVSVPEKLRYPVLAIAILAAVVGSQAIITGTFSIIKQCSALGCFPRVKIVHTSSKIHGQIYIPE
VNWTLMVLCLAVTIGFRDTKHISNASGLAVITVMLVTTCFMSLVIVLCWHKNVLFAICFIFFFGSIEALYFSASLIKFLE
GAWVPIVLSFIFLGVMYSWHYGTLKKYEFDVENKIPINWLLTLSPNLGITRVRGIGLIHTELVTGIPAIFSHFVTNLPAF
HQVLVFLCIKSVPVPHVRPEERFLVGRIGPKEYRVYRCIARYGYRDIHMDDVEFEKDLVCSIAEFIRSEGRGHSFEAVED
IDANERLTVIGTTSTHIDGIRICEDNGELTHVDTEMIEISSPEVPRKRVRFLVPESPQMDASVREELQELMEAREAGMAF
ILGHCYVRAKRGSSLIKKLVINIGYDFLRRNCRGPTYALSFPQASTLEVGMIYHV*
>Solyc02g031840.2.1 
MEIDEENNENKGGMWDLEQKLDQPMDEEAGRLRNMYREKKFSTLLLLRLAYQSLGVVYGDLGTSPLYVYNNTFPHGIQDP
EDVIGALSLIIYSLTLIPLLKYVFIVCRANDNGQGGTFALYSLLCRQAKINTIPNQHRTDEELTTYSRSTFHEHSFAAKT
KRWLEAYPYRKNALLILVVVGTCMVIGDGILTPAISVLSASGGIKVDHPKMSNDVVVVVAVIILVGLFSLQHYGTDRVGW
LFAPIVLLWFLLVGGIGIYNIWKYDSSVLRAFSPVYIYRYFKRGKRDGWTSLGGIMLSITGTEALFADLAHFPVSAIQLA
FTVIVFPCLLLAYSGQAAYLMQNTDHVVDAFYRSIPESIYWPVFVIATLAAIVASQATISATFSIIKQALALGCFPRVKV
VHTSKKFLGQIYIPDINWILMVLCIAVTAGFKNQSQIGNAYGTAVVIVMLVTTLLMTLIMLLVWHCHWVVVLIFTVLSLV
VECTYFSAVLFKLDQGGWVPLVIAAAFLVIMYVWHYGTVKRYEFEMHSKVSMAWILGLGPSLGLVRVPGIGLVYTELASG
VPHIFSHFITNLPAIHSVVVFVCVKYLPVYTVPEDERFLVKRIGPRNYHMFRCVARYGYKDLHKKDDDFEKKLFDNLFMF
VRLDSMMDGCSDSDEYSLYGQQTQHSRDYNGNSSTANIELSYSSMDSIAPAKCHPQGNSTITSSGHESSQTEVDELEFLN
SCRDAGVVHILGNTVIRARRESRIYKKLAIDYIYAFLRKICRENSVIFNVPHESLLNVGQIFYV*
>Solyc02g068590.2.1 
MASGMGLDEDNGETKGGMWDLDQKIDQPMDEEAGRLRNMYREKTFSSLLLLRLAFQSLGVVYGDLGTSPLYVFYNTFPHG
IDDTEDVIGALSLIIYSLTLIPLLKYVFIVCRANDNGQGGTFALYSLLCRHAKIKTIPNQHRTDEELTTYSRSTFHEHSF
AAKTKRWLEAYPFRKTSLLILVVIGTCTVIGDGILTPAISVLSASGGIKVDHPKMSNDVVVIVAVIILVGLFSVQHYGTD
RVGWLFAPVVLLWFLLVGGIGIFNIWKYDSSVVRAFSPVYIYRYFRRRKKDGWTSLGGIMLSITGTEALFADLANFPVSA
IQLAFTVIVFPCLLLTYMGQAAYLMQNKEHVVDAFYRSIPDSIYWPVFIVATLAAIVASQATITATFSIIKQALAHGCFP
RVKVVHTSKKFLGQIYIPDINWILMVLCIAVTAGFRNQSQIGNAYGTAVVIVMLVTTFLMTLIMLLVWRCHWMLVLVFTF
LSLVVEFTYFSAVLFKVDQGGWVPLVIAAAFFVIMYVWHYGTVKRYEFEMHSKVSMAWILGLGPSLGLVRVPGIGLVYTE
LASGVPHIFSHFITNLPAVHSVVVFVCVKYLPVYTVPEDERFLMKRIGPKSFHMFRCVARYGYKDLHKKDEEFERKLFDN
LFLFVRLENMMEGCSDSDEYSLYGQQTQHSADYLLRSNGNSTTGNNDYTCSTVDSIIPVKSPTQGHNNTVTSSGRESSQA
EADEMEFLNRCRDTGVVHILGNTVVRARRDSRFYKKIAIDYIYAFLRKICRENSVIFNVPHESLLNVGQIFYV*
>Solyc05g005720.2.1 
MSSKEEIEENSVSEGLLLRRNGSNGGGSSGSLRWVDGSEVNDNQEEVYDKNEEIIRENNYGSVRRRLKKPKRVDSLDVES
MQIKGGNGGSQHIKDVPLLATLSLAFQTLGVVYGDMGTSPLYVFSDVFSKVHITSEVDVLGALSIVLYTIALIPLMKYVF
IVLKANDNGEGGTFALYSLICRYANVNLLPNRTPADECISSFKLRLPTPELQRAVYIKEILERKSLLKTILLLLVLMGTS
MIIGDGILTPAISVMSAVSGLEGRIPGFNTDALVIISIIILGGLFSIQRFGSSKVGFTFAPALALWFFCLGSIGIYNLLK
FDVTVVRAVNPTYIYLFFKKNSTNGWSALGGCVLCITGAEAMFADLGHFSVLSIQIAFTSVVFPCLLLAYLGQAAFLMKY
PQSAGRIFYDSVPNTFFWPVFVIATIAAIIASQAMISASFSCVKQAMALGCFPRVKIIHTSKEHMGQIYIPVINWFLMIM
CMLVVAAFRSTTSIANAYGIAEVGVMMVTTTLVTIVMVLIWQTNLILALCFPLIFGTMEVVYMSAVLSKILEGGWLPLVF
ASLFLCVMYIWNYGSVLKYQSEVKQKISLDFMDELGCSLGTVRVPGIGLLYNELVQGIPSIFTQFLLDLPAIHSVIVFVC
IKHIPVPVVPQEERFLFRRLCPKEYHMFRCVARYGYKDVRKEDHHLFEQLLVDSLEKFLRNEALDLALETNKQSQPEFDN
NVVSPMDNSDELKVPLMRDQRLEIETCISEPPATTAAGDEDPSLEYELSALREASKSGFTYLLGHGDVRAKKNSWFIKKL
TINYMYAFLRRNCRGGNATMRVPHMNIMQVGMTYMV*
>Solyc05g005740.2.1 
MDLETGVNQNRVKKESWKTILTLAYQSLGVVYGDLSTSPLYVYKSTFAEDITHSESNEEIYGVLSFVFWTLTLVPLLKYV
FIVLKADDNGEGGTFALYSLLCRHAKVNSLPSCQLADEDLSSYKKDNIISPAPTTFGATLKSTLERHRVLQRFLLVLALI
GACMVIGDGILTPALSVFSAVSGIELAIGKEHHKYVEVPLTCVILIALFALQHYGTHRVGFLFAPVVITWLMCISAIGVY
NIITWDRHVYRALSPYYMYKFLKKTQRGGWMSLGGILLCITGSEAMFADLGHFSQLSIQIAFTFMVYPSLILAYMGQAAY
LSQHHIIESESYGIGFYVSVPEILRLPVLVIAILAAVVGSQAIITGTFSIIKQCSSLGCFPRVKIVNTSSKIHGQIYIPE
INWTLMLLCLAVTIGFRDTKRMGNASGLAVITVMLVTTCLMSLVIVLCWRKSVLLALCFVIFFGTIEALYFSASLIKFLE
GAWVPIVMAFAFMIVMCIWHYGSLKKYEFDVQNKVSVEWLLGLGPSLGIVRVRGIGLIHTELVSGIPAIFSHFVTNLPAF
HQVLVFLCVKSVPVPHVKHEERFLVGHIGPREYRIYRCIVRYGYRDAHKDDSEFENDLVCSIAEFIRTGKMGLNVNGEDL
RKDFEDLTVVGTPSTHLSGVQLHEDEDVSAELVGTSERKEILSPRVTKPKKRVRFVIPESPKIDRGAQEELRELMEAREA
GIAYILGHSYVRAKQGSSLFKKIAINFGYDFLRRNSRPPTYTLSVPHASTLEVGMVYNV*
>Solyc01g105150.2.1 
MTDEGLERENGGLTSMESIESRWVFQDEDDLDIDSGDRDTVDGDDDSTTCNGMELESDDEDNVEQKLIRTGPRIDSFDVE
ALEVPGVQKNDFEDVSVGRAILLAFQTLGVVFGDVGTSPLYTFSVMFSKAPVNCNEDVLGALSLVLYTLILIPLVKYVLI
VVWANDDGEGGTFALYSLLCRHAKVNLLPNQLRSDARISSFRLKVPSPELERSLKIKERLEASLTLKKLLLMLVLVGTSM
VIADGVVTPAMSVMSAVGGLKVGLSGVKQDQVVMISVACLVILFSVQKYGTSKVGLVVGPALFIWFCSLGGIGVYNLIKY
DSHVWRAFNPVHIYYYFKRNSAKAWYSLGGCLLCATGSEAMFADLCYFSVRSVQLTFMFLVLPCLLLGYLGQAAYLMENY
ADTTQAFFSSVPSGVFWPVFLIANIAALIASRAMTTATFSCIKQSTALGCFPRLKIVHTSRKFMGQIYIPVMNWFLLALS
LVLVCSISSIYEIGNAYAIAELGVMMITTILVTIVMLLIWQINILVVLSFIIIFLGLELTFFSSVLWSVGDGSWIILVFA
VVLFLIVYIWNYGSKLKYETEVKQKMSMDLLRELGPNLGTIRAPGIGLLYNELAKGIPAIFGHFLTTLPAVHSMIIFVCI
KYVPVPVVPQNERFLFRRVCPRSYHIFRCIARYGYKDARKENHHTFEQLLIESLEKFIRREAQERSIESDGECSDSEEEY
SYSRVLIAPNGSVYSLGVPLLADFRDTGKAVMEESTSEELKPGTSSESLVSEAEQSLEKELSFIRKAKESGVVYLLGHGD
IRARKNSWFIKKLVINYFYAFLRKNSRRGTANLSVPHSHLVQILSYACVGYRRVEFWMSLS*
>Solyc08g015680.1.1 
MQHNVEQPPPTSAGGAQETVIIVGQEEQPQLERKKRKLASKFPLVNISGNILLAYQSLGVVYGDLSTSPLYVYKSIFVGK
LQDYQTPETIFGAFSLIFWTITLIPLIKYVLIVLSADDNGEGGTFALYSLLCRHAKFSLLSNQQAADEELSAYKYGFAGQ
STSCLGLKRFLEKHKKSCTVLLIIVLLGACMVIGDGIITPAMSVISAMSGIKAAAEHLSHGEVLVLSCLILVGLFALQHF
GTHRVGFLFAPIVVIWLISIFGIGLYNIIIWNPKIVHALSPYYIIKFFRETRKHGWFSLGGVLLSVAGTEAMFADLGHFT
SCSMRIAFSFLVYPCLVVQYMGQAAFLSKNLASVPDSFYNSIPDSVYWPVFVIATLASIVASQSIITATFSIVKQLNALG
CFPRVKIVHTSKHVKGQIYIPEINWILMILTLSVAIGFQDTILMGNAYGLACMTSMFITTFLTTLVMIFVWQRNIALATC
FLLFFWFIEGVYLSSAFTKVSQGGWVSLVLAFVFLAVMFVWQYGTRKKYSFDLHNKVPLKWLLGMGPSLGIVRVPGIGLV
YSELATGVPAIFSHFLTNLPAFHSVLVFLCVKSVPVPYVSPEERFLIGRICPRPYRMYRCIVRYGYKDIQRDDGDFEDLL
IQSIAEFIQIEAVESQLSSSENPSLDGRMAVISKKNVQSTSTLIVSEDFGIRDSIQSSKSLTLQSLRSAYAEENPQIRRR
RVRFQLPENPGMDPAVKAELEDLIRAKEAGVAYIMGHSYVKARRSSSFLKKFAIDIGYSFLRKNCRGPSVVLNIPQISLI
EVGMIYHV*
>Solyc12g017910.1.1 
MEQPPSPAAGQTQLERRKGTLASKFMLVNISSNLLLAYQSLGVVYGDVGTSPLYVYRSIFVGKLQNYQTSEAIFGAFSLI
FWTITLIPLLKYVFVVLSADDNGEGGTFALYSLLCRHAKFSLLPNQQAADEELSAYKYGFSGQSTSCLSLKRFLEKHKKS
RTILLIVVLLGACMVIGDGVLTPAMSVISSMSGIQAATEHLSHGGVLILSCIILVGLFALQHSGTHRVGFLFAPIVTIWL
ISIFLIGLYNTIFWNPKIVSALSPYYIVKFFKETGKDGWVSLGGVLLSIAGSEAMFADLGHFTATSMRIAFPFFVYPCLV
VQYMGQAAFLSKNIDSIPNSFYNSVPDSLYWPVFVIATLSAIVGSQAVITATFSIVKQCNALGCFPRVKIVHTSKHIKGQ
IYVPEINWILMILTLAVAVGFQDTTLIGNAYGLACMTVMFITTFLMALVIIFVWQKSVALAIPFLLLFGIIEGVYLSSAC
IKIPQGGWVSLVLSFAFLTIMFVWHYGTRKKYNFDLHNKVPLKWLLGLGPSLGIVRVPGIGLIYSELATGIPSIFSHFVT
NLPAFHNVMVFVCVKSVPVPFVPPEERFLIGRICPRPYRMYRCIARYGYKDIQRDNGNFEDLLIQSIAEFIQMEAVEPQL
SSSESPSFDGRMAVISTRSVQSGSTLLVSEEDYGITNSIQSSKSLTLQSLRSAGDDENPQMRRRRVRFRLPENPGMDPAV
RDELSDLIDAKDAGVAYIMGHSYVKARRSASFMKKLVIDIGYSFLRKNCRGPAVALNIPHISLIEVGMIYYV*
>GSVIVT01011572001 
MFWTLTLIGVVKYASIALKADDQGEGGTFALYSLLCRNLNIGILPSKCMDSNSKVSHSSGHEGAKDHSRLGKFFEKSIIA
RRVLLFIAMLGTCMLIGDGILTPAISVLSAMDGIRAPFPSVSKSLVEAISAAVLILLFLMQKFGTSRVSFLFSPIMGAWT
ITTPLVGIYSIVQHYPSIFKALSPHYIFHFFWRRGKDGWLLLGGTVLCITGSEALFADLGHFSRPSIQIAFFLTIYPSLV
LTYAGQTAYLIKNPNDHDDGFYKFIPTPIYWPIFIIATSAAIVASQSLISATFSIIKQSVVLDYFPRVKVVHTSPSKEGE
VYSPEINYILMILCVLVILIFGDGKDIGNAFGVVVSLVMLITTILLTLVMIMIWRTPPVLVALYFFVFFVMEGVYVSAVF
TKFLEGGWIPFAISLILAFIMFGWFYGRQRKIEYELTHKISLDRLEQLLSDTGVQRVPGLCFFYTNIQDGLTPVLGHYIK
NMKSLHKVTIFTTLSYLLVPKVAQHERIVVDKLGLKGVYGCVIQYGYADSLNLEGDDFVSLVTNSLQAYIQKDTDPEIEE
EILDLEEARRSGVVHIRGKARFYTGKSCRWFDRIMLAFYEVLHSNCRTALPALGVPLPQRIEDLTFLRKDAIERTLIFEK
E*
>GSVIVT01012114001 
MASGIEFEEDSENKGSMWVLDQKLDQPMDEEAGRLRNMYREKKFSAVLLLRLAFQSLGVVYGDLGTSPLYVFYNTFPRGI
EDPEDVVGALSLIIYSLTLIPLLKYIFVVCRANDNGQGGTFALYSLLCRHAKINTIPNQHRTDEELTTYSRTTFHEHSYA
AKTKRWLEGHASRKNMLLILVLVGTCMLIGDGILTPAISVLSAAGGIKVDHPGMSNEIVVLVAVVILVGLFSMQHYGTDR
VGWLFAPIVLLWFLVIGGIGIFNIWKYDSSVLKAFSPVYIYRYFKRGGRDGWTSLGGIMLSITGTEALFADLAHFPVSAV
QLAFTVVVFPCLLLAYSGQAAYLVKNQDHVVDAFYRSIPDSIYWPVFVVATAAAIVASQATISATFSIIKQALALGCFPR
VKVVHTSKKFLGQIYIPDINWVLMVLCIAVTAGFKNQSQIGNAYGTAVVIVMLATTFLMILIMLLVWRCHWLLVLIFTGL
SLAVECTYFSAVLFKVDQGGWVPLVIAAAFLIIMYVWHYGTVKRYEFEMHSKVSMAWILGLGPSLGLVRVPGIGLVYTEL
ASGVPHIFSHFITNLPAIHSVVVFVCVKYLPVYTVPEEERFLVKRIGPKNFHMFRCVARYGYKDLHKKDDDFEKKLFDNL
FMFQSRDCLLNDNGNTNSSNLDLTISSVDSIGDELEFMNNCRSAGVVHILGNTVVRARRDSRFYKKIAVDYIYAFLRKIC
RENSVIFNVPHESLLNVGQIFYV*
>GSVIVT01020217001 
MDPEGGVHANHAKKESWRAVLTLAYQSLGVVYGDLSTSPLYVYKSTFAEDIQHSETNEEIYGVLSFVFWTLTLVPLLKYV
FIVLKADDNGEGGTFALYSLLCRHARVNSLPNCQSADEELSEYKKDGAGSTETPNFGSRLKSALEKHRVLQRFLLVLALI
GTCMVIGDGVLTPAISVFSAVSGLELSMEKEHHKYVEVPAACIILIGLFALQHYGTHRVGFLFAPVVVTWLFCISAIGLY
NIFHWNPHVYRALSPYYMYTFLKKTQRGGWMSLGGILLCITGSEAMFADLGHFSQLSIKIAFTSVVYPSLILAYMGQAAY
LSQHHLIESDYRIGFYVSVPEKLRWPVLVIAILAAVVGSQAIITGTFSIIKQCSALGCFPRVKIVHTSSKIHGQIYIPEI
NWILMLLCLAVTIGFRDTNRLGNASGLAVITVMLVTTCLMSLVIVLCWHQSVFFAIGFIFFFGTIEALYFSASLIKFLEG
AWVPIALAFIFLIVMYVWHYGTLKKYEFDVQNKISINWLLSLGPSLGIVRVRGIGIIHTELVSGIPAIFSHFVTNLPAFH
QVLVFLCIKSVPVPHVRPEERFLVGHIGPREFRLYRCIVRYGYRDVHKDDLDFEKDLVCSVAESIRSGKLGHLLHIQKGL
KCVMMMPTMHRGAREELQELMEAREAGIAYILGHSYVKAKPGSSMVKKLVINYGYDFLRRNSRGPSYALCVPHASTLEVG
MNYLV*
>GSVIVT01020219001 
MEIAGSHAHDSKDLSVWPTLALAFQTLGVVYGDMGTSPLYVFSDVFSKVPIESEVDVLGALSLVMYTIALLPFAKYVFIV
LKANDNGEGGTFALYSLICRYAKVNMLPNRQVADEQISSFRLKLPTPELERALNIKDSLERRSSLRTLLLLLVLMGTSMI
IGDGILTPAMSVMSAVSGLQGEIRGFGTNAVVLVSVIILVGLFSIQQFGTSKVGFTFAPALALWFFCLGSIGIYNIYKYD
ITVLRAFNPAYVYLFFKKNSTQAWSALGGCVLCITGAEAMFADLGHFSVRAIQIAFTCVVFPCLLLAYMGQAAFLMKHPH
STGRIFYDCVPDGLFWPVFVIATLAAMIASQAMISATFSCIKQSMALGCFPRLKIIHTSRKLMGQIYIPVINWFLMIMCV
VVVASFQSTTDIANAYGIAEVGVMIVSTTLVTLVMLLIWQINLFLALCFPLVFGTVELIYLSAVLTKIKDGGWLPLVFAS
CFLCVMYIWNYGSVLKYQSEVREKISMDLMLDLGSSLGTVRVPGIGLLYNELVQGVPSIFGQFLLSLPAIHSTVVFVCIK
YVPIPVVPQEERFLFRRVCPRDYHMFRCVARYGYTDIRKEDHHSFEQLLVESLEKFLRRESQDLALESNLNELDFDSVSV
RSRDRETTSGLPSDEDPSLEYELSALKEAMNSGFTYLLGHGDVRAKKNSWFIKKLAINYFYAFLRRNCRAGTANLRVPHM
NIMQVGMTYMV*
>GSVIVT01024703001 
MSPTPSEESIEQEISQQNVKRVSCTTVLTLAYQSLGVVYGDLSTSPLYVYKTTFSGKSSLHGNDEEIYGVLSFIFWTFTL
IALFKYIFIVMSAADNGEGGTFALYSLLCRHARLSILPNQQAIDQKLSAYAMERSADTRQSFVMKSVFEKHPKFRQGLLI
FVLLGTCMAIGDGILTPAISVLSAVSGVQLKITELHENHVVLISCVILVVLFSLQHYGTHRVAFMFAPIVTAWLLCISGI
GIYNILRWNPHIFCALSPTYMLKFLKSTGIEGWISLGGVVLSITGVEMMFADLGHFSALSIKIAFTVLVYPSLILAYMGE
AAYLSRHHEDLQRSFYKAIPEAVFWPVFIVATFAAVVASQAAISATFSIISQCCALNCFPRVKIVHTSQKISGQIYIPEV
NWMLMCLCLAVTIGLRDTNMMGHAYGLAVTTVMLVTTCLMAMVMIIVWKLQIFTAVAFLVFFGSMELLYISASFCKVPEG
GWIPLALSLIFLTVMYVWNYGTLQKHQFDAENKVSMNRILRLGPSLGMVRVPGIGLIYTNLVTGVPAVFGHFVTNLPAFH
QVLVFVCVKSVQVPYVCEKERFLISRVGRKEHSMFRCIVRYGYKNLQQENYDFENTLVSELVQFVEKEKESGLGPITEES
SREVSADTENPTVLKNYRCAN*
>GSVIVT01032503001 
MDLERVNRNGRTKRESWRTVLTLAYQSLGVVYGDLSTSPLYVYKSTFAEDIHHSETNEEIYGVLSFVFWTLTLIPLLKYV
FIVLRADDNGEGGTFALYSLLCRHARVNSIPNCQLADEELSEYTRDGFVLLDKNSGSSLKSTLEKYRVLQRVLLVLALIG
TCMVIGDGVLTPSISVFSAVSGLELSMSKEHHLYVQVPVACIILVFLFALQHYGTHRVGFLFAPIVITWLLCISAIGLYN
IFHWNPCVYQALSPYYMYKFLKKTQRGGWMSLGGILLCITGSEAMFADLGHFSQLSIQIAFTFVVYPSLILAYMGQAAYL
SKHHTIESDYHIGFYVSVPEKLRWPVLGIAILAAVVGSQAIITGTFSIIKQCSALGCFPRVKIVHTSSKIHGQIYIPEIN
WTLMLLCLAITVGFRDTKRLGNASGLAVITVMLVTTCLMSLVIVLCWHKSVILAICFIFFFGSIEALYFSASLIKFLEGA
WVPIALSFIFLMVMYVWHYGTLKKYEFDVQSKVSINWLLGLGPTLGIVRVRGIGLIHTELVSGIPAIFSHFVTNLPAFHQ
VLVFLCIKSVPVPHVKPEERFLVGRVGPKEYRLYRCIARYGYRDVHKDDVEFEKDLVCSIAEFIRSEGPEYDTPLLREIR
SPERPRKRVRFVLPDSPQIDRAAREELHELMEAREAGMAFILGHAYVRAKRGSSLIKRIVIDIGYDFLRRNSRGPNYALS
IPHASTLEVGMIYHV*
>GSVIVT01032701001 
MDPDHGRCWGTSKKDSWKTLLLLSYQSLGVVYGDLGISPLYVYKSTFAEDIHHSETNEEIFGVLSFVFWTLTLVPLFKYV
FIVLRADDNGEGGTFALYSLICRHAKVSLLPNRQVADEALSTYKLEHPPEQKNSSRVKMLLEKHRVLHTALLILVLLGTC
MVIGDGLLTPAISVFSAVSGLELSMSKEHHQYAVIPITCFILVCLFALQHYGTHRVGFFFAPVVLIWLLCISALGLYNIF
RWNPHVYQALSPYYMFKFLKKTRKDGWMSLGGILLCITGSEAMFADLGHFSYTAIQIAFTFLVYPALILAYMGQAAYLSI
HHDNSYQISFYVSVPEAVRWPVLIIAILASVVGSQAIISGTFSIINQSQSLGCFPRVKVVHTSDKIHGQIYIPEINWILM
ILCIAVTIGFRDTKHMGNASGLAVMAVMLVTTCLTSLVIILCWHKPPIVALSFLLFFGSIELLYFSASLTKFREGAWLPI
LLALFLMTIMYVWHYATIKKYEFDLHNKVSLEWLLALGPSLGIARVPGIGLVFTDLTSGIPANFSRFVTNLPAFHRVLVF
VCVKSVPVPYVPPAERYLVGRVGPATHRSYRCIVRYGYRDVHQDVDSFESELVGRLADFIRYDWVRTHGTDPCIEDDGSQ
SGGSSSECRLTVIGNVAFSDVIEMEPISVTKRRVRFAIDDESETDTRSETDVQLQEELEELWAAQQSGTAFILGHSHVRA
KQGSSLVRRLAINVGYNFLRRNCRGPDVALKVPPVSLLEVGMVYIV*
>GSVIVT01032959001 
MEPESGTSSRNPSQLSWVNLSRNLVLAYQSFGVVYGDLSTSPLYVYKSTFIGKLQNHQNEEAIFGAFSLIFWTLTLVPLL
KYVFILLSADDNGEGGTFALYSLLCRHARFSLLPNQQAADEELSAYKYGPLTQAVGSSPLKRFLEKHKRLRTALLLVVLF
GACMVIGDGVLTPAISVLSSVSGLQVTENKLTDGVVLLLACVILVGLFALQHFGTHRVAFIFAPVVIIWLLSIFCIGLYN
TIRWNPKIVRAFSPLFIIKFFRETGKEGWISLGGILLSITGTEAMFADLGHFTAFSIRLAFAFVIYPCLVVQYMGQAAFL
SKNIPSISSSFYDSIPDTVFWPVFIIATLAAIVGSQAVITATFSIIKQCHALGCFPRVKVVHTSRHIYGQIYIPEINWIL
MILTLAITIGFRDTTLIGNAYGLACVTVMFITTCLMTLVIVFVWQKSVLIAALFLLFFGFIEGVYLTAAFMKVPQGGWVP
IVLSCIFMGIMYVWHYGTCKKYNFDLHNKVSLKWLLGLGPSLGIVLFVCVKSVPVPYVSPEERFLIGRVCPRPYRMYRCI
VRYGYKDIQRDDGDFENLLVQSIAEFIQMEAEEPQFSTSEKGLGIRRRRVRFQLPPNPGMDASVREELIDLIQAKEAGVA
YIMGHSYVKARRSSSFLKKLVIDMGYSFLRKNCRGPAVALNIPHISLIEVGMIYYV*
>Cre17.g714150.t1.1
MKPAASEPEERDEEGLGGITFTKKKETIAVTAALAWGSLGCIYGDIGTSPLYVYSTIFSSSEPSQADILGAISLIFWTLTLI
VLVKYVGVVLLADDEGEGGTFSLYSLLCRKIGIRPHDVMFRGESRMMRNLGSSSTGGSQARTLPRASGSGTRVAGLGVNGDGTLRRLSATPEDAARGPDT
TLTLATSASRRFAGPAAPHPQQPRRVWWRRWAASGTAVRAALRRNRAAQMGLWGMTMAATGMVLGDGVLTPAISVMSAVSGLKEATDAVTQQTVVGVSIA
VLVLLFSVQRCGTSKVSSTFAPIVALWLCANAGVAAYNLALHGGGALAGLSPHHIPLFFARRGVEAWRMLGSVMLCVTGAEALYADLGHFTHRSVLVGFC
LFVYPCLVLTYVGQGAYLMSRPEDVSDTFWKCVPRPFFYPMLVLATLASVVASQALITGCFSIISNAIKLGAFPKLSVLHTSEHVRGQVYVAEINWTLML
LCVGVVAGFKDTVALGLAYGLAVSSVFVLTTLLILVVMVAVWEVSLALVAPFALVFLIIELAFLSSNMAKVPEGAWFSLAVSAGGIYVMTIWWVGSTRRA
LLLAASAGRNRLSELFVMMPLQPQQSHMAAPAAQVPQPQQVRREAPRAIAESLEDGHQQEAEQQEMQGAARSSTGADAAAARTVTAATPQPAAAPGASSG
GGLLHPEREIVTASNTPSSGTHGSATPADGGAIGHLPSRRRTAATATSALAAAAGISGRSDGNAAVPTSSHPHKSDSLSRGSPAQLLAAVSARLSMWRPV
QLALRLPPQPLLGADGSAAVGSQGQGLGLGADGAGAEQQQQQQLWPLSRQPGIGLYYSETPVGLPHVLIHFLRNVQSVHDVSVFLTVRVVPLPHVQPVER
LLVRQLAPFPNFYQVVARYGYMDRVDHGAAFIRQVVSGIVRVLRGGPAVAADVTTVAATGGGTGADTAAAAAPAAGDGIAGSGSGSSGGGAGGFRFVTRN
RRSNGHRGSQLSSRRGVDVVSASAAEEQERQGGQAGQQPQQPEQPQGGWSLYGMGLSRRGGMVLQPGEVDFVSSSSSSSDRGYNSAVEEDSDSEDEDEVE
AVLGVSAAVAHSSNVSGGGGGTAGGNTGGNGGVELSEVVVVAAHTAQVRADHAPAPQPPAALLSPSTGAPPPVSLPAAPAALQASRSRPRLARAARGVTS
QLPSGGRVVVDEAAVAHVLEAARHGVVYYLGAVRVRPEPGSPLLAQLLFGATYRLLLGLSRSEVEDWRLPYEHVVELGMVLRIG*

>Aco020645
MELELGSSGPTILQNGRPRNSPFSQYVHGRSEEKQKSGGVWGDVNLAYRTLGVVFGGLVTSPLYVYPSMNLSSPSEEDYL
GIYSIIFWTLTLIGVVKYVCIALKADDRGEGGTFAMYSLLCRHINIGILPSKKLNSIDDRSHNHEPGKLGKFLERSIIAR
RILLFVAVLGMCMLIGDGILTPAISVLSAIDGLRGPFPSVSKSAVEGLSAVILIALFLLQKHGTSRVSFLFSPIMALWTF
TTPIIGIYSIIHYNPSILKTVSPHYILQFFLRNKRKGWQLLGGTVLCITGAEAMFADLGHFNRRSIQLAFLFSIYPSLVL
TYAGQTAYLMKNPNDHNDGFYKFVPGPVYWPMFIIATLAAIVASQSLISATFSVIKQSVALDYFPRVKVVHTSQDKEGEV
YSPETNYILMFLCVAVVVGFGDGKDIGNAFGVVVILVMLITTILLTLVMIIIWRTPLLLAGLYFVCFFVLEGSYVSAVVT
KIIQGGWLPFAVSIILASIMFAWYYGRQKKIEYETTNKITLECLAELLSSSEIQRVPGLCFFYSNTQDGLTPILRHYITN
THSLHKVTVFTTLRYLLVPKVAEKERVLVTRFGVNGVYGCIIQYGYADKLNSQGEDFVSQVTNTLRAYIEKNAEGQSSGC
VEAEVSRLKEAKAAGVVHVRGKTRFHVGKDSGWFDRILIGYYEFLHNNCRSALPTLGVPLHQRMEIGMLYKA*
>Aco006570
MAESFARANGGGMRRVGSMEWRWVSQEVNDAEEGEEAEEEKGTQRGDMESEEEDEVDQKLIRTSPRIDWFDVEALEVTGM
QKNEDEEFDLGRTMVLTLQTLGVVFGDVGTSPLYTFDMMFNKCPIRGDDDVIGALSLVLYTLILIPLVKYVLVVLWGNDD
GEGGTFALYSLICRNAKVSLLPNQIPSDARLSSFRLKVPSPELERSLKVKEHLESSEVLKKLLLVLVLFGTSMVIANGVV
TPTMSVTSAASGLKVEKSNFPQDKVVMISVALLIIMFSVQKYATSKVGLVVGPALLIWFFSLGGIGTYNLIKYGSTVFKA
FNPVHIYYYFERNSSQAWLSLGGCILCATGSEAIFADLCYFSVRSVQFTFVFLVLPCLLLGYLGQAAFLVANQTTSDQIF
FSSLPSIAELGVMMMTTVLVTIVMILIWQINIFLVVSFVTIFLGLELIFFSSVLASVGDGSWVLLLFAAFLFSVMYIWNY
GSKLKYESEVKQKLPMDLMRKLGCNLGTVRAPGIGVVCNELMKGIPAIFGHFLTTLPAIHSMIIFVSVKYVPVPVVPQEE
RFLFKRICPRSYHMFRCIARYGYKDGRKENHRIFEQLLIDSLEKFIRKEAQERSLQSESDYDSDDEEERSHSRIVMAPNG
SLYSLDFPLLGDFVPTRNSSSEASTSSQKPQSSEPVPDYAQNLELELSFIEKAKVLGVVYLLGNGTIRARKDSWFFKKLV
INYFYAFLRRNCRRGITTMSIPHTHLLQVRKTYMV*
>Aco006603
MASASGSEETNRGSMWELDQNLDQPMDEEAGRLRNMYREKKFSTILILRLAFQSLGVVFGDLGTSPLYVFYNVFPHGVED
TEDVIGALSLIIYSLTLIPLIKYVFIVLRANDNGQGGTFALYSLLCRHAKIKTIPNQHKTDEELTTYSRHTYDENSLAAK
VKRWLEAHSYKKNVILILVLIGTCTAIGDGILTPAISVLSASGGIKVVSPKMSNDVVVVVAVVILVGLFSMQHYGTDKVG
RFFAPIVFLWFILIGAVGALNIWKYDNAVLRAYNPVYIYRYFRHGKHSSWTSLGGIMLSITGTEALFADLCHFPVPAIQI
AFTLIVFPCLLLQYTGQAAYIICNKDHVVDAFYRSIPGTAVVMVMLVTTFLMIPIMLLVWRSHWILVLLFTGLSLLVELP
YFSAVIFKIDQGGWVPLAIAATFLIIMYVWHYATVKRYEFEMHSKVSMAWILGLGPSLGLVRVPGIGFVYTELASGVPHI
FSHFITNLPAIHSVLVFVCVKYLPVYTVPPEERFLVRRIGPKNFHMFRCVARYGYKDVHKKDDNFEKMLFDKLCLFVRID
SMMDVYTDSEEYSIMQEKKTEKLVDFLAQNRRTSNAISSDRELSYSSHDSIVPAQSPLRMGSLMRSSDQTQMVSDELDYL
NRCKDAGVVHILGNTIVRARRDSGILKRIAVDYIFAFLRRICRENSVIFNVPHESLLNVGQIFYI*
>Aco002630
MDREIAPTLPRNGDASSSNKYRGGWWRDIMLAYRTLGVVFGGLVTSPLYVYPSMNLNSPTEEDYLGIFSIMFWTLTLIGV
VKYVCIALNADDQGEGGTFALYSLLCRQTNIGFLPTKRMSSSGDPSLINQSTLAEKESKLATFLEKSITARRILLFIAML
GMCMLIGDGILTPAISVLSAMDGLQVPFPSVAAVEALSAVILLALFLLQKKGTSRVSFLFSPIMASWTFTTPMIGIYSFL
RYYPSIFKTVSPHYIVGFFLRNGKRGWQLLGGTVLCITGAEAMFADLGHFNKRSIQMAFLFTIYPSLVLTYAGQTAYLIK
NPNDHSDGFYKFVPNPVYWPMFVIATLAAIVASQSLISATFSVIKQSVVLDYFPRVKVVHTSQHKEGEVYSPEINYILMC
LCVGVVLGFGDGEDIGNAFGVVVILVMFITTILLTLVMIIIWRTPIILAGLYFVSFSILEGAYVSAVMTKFIKGGWLPFA
VSIILAFIMFGWYYGRQKKVEYEMSNKITLECLAELLSRSEIQRVPGLCFFYSNIQDGLTPILGHYIQNVRSLHKVTIFT
TLQYLLVAKVAPNERIIVKRLGIHGVYSCIVQYGYADSFTLEGDDFVAQITSSLRAYIERNLDEQLHISDEEEISDLEEA
KSAGVVHVRGKTRFHIGKEAGWSDKILLRFYEFLHSNCRSALPTLGVPLQQRMEIGMLYKA*
>Aco003029
MDVERGGSGEPDKRVNSWRAAFALAYQSLGVVYGDLSTSPLYVYKSAFSGGDIEHSETNDEIYGVLSFVFWTLTLIPLFK
YVFVVLRADDNGEGGTFALYSLICRRAGIGFVPGARPADCEDAVAAAAAASCAANAPNGSASAASRVRTMLEKHQVLQRL
LLIFALLGTCMVIGDGVLTPAVSVFSAVSGLELSMEKEQHKYVEVPVACVILVGLFALQHYGTHRVGFLFAPIVVAWLLC
ISGIGAYNIIHWNPRVYRALSPYYMYNFLKKTRRGGWMSLGGILLCITGSEAMYADLGHFSQSSIKLAFTSVVYPALILA
YMGQAAYLSQHHAIESSYRIGFYVSVPEQIRWPVLAIAILAAVVGSQAVITGTFSIIKQCSALSCFPRVKIVHTSSKVHG
QIYIPEINWILMILCLAVTIGFRDTKRLGNASGLAVITVMLVTTCLMSLVIVLCWHRSIFFALCFLLFFGAIEAFYFSAS
LIKFLEGAWVPIALSFIFMTIMYTWHYGTLKKYEFDVQNRVSIGWLLNLGPSLGIVRVRGIGLIHTELVSGIPAIFSHFV
TNLPAFHQVLVFLCVKSIPVPHVQPEERFVVGRIGPKDYRIYRVIVMYGYRDVQKDDLEFEKDLVSSIAEFVRSGGPDHD
NLEEIEEPCGKMPVVGTPVRLFEEDCELNEPPGPSDQKEIKSPIIFPKRKRVRFLLPKSPQLDIAAREELQELTEAREAG
MAFILGHSYMRAKSGSSFIKRIAINFGYEFLRRNSRGPAYAATIPHASTLEVGMVYLV*

>Aco002427
MDQEMGTNSAAQQLQWKSYVRNLLLLSYQSFGVVYGDLSTSPLYVYKSAFSGGLKNYRDEQTIFGVFSLIFWTITLIPLL
KYVMIVLIADDNGEGGTFALYSLLCRHAKLSLLPNQQAADEELSTYYGNGNTTRHVISSPLKRFLEKHKRLRTCLLLIVL
FGACMVIGDGVLTPAISVLSSISGLQVRASGLHDGAVVIIACIVLVGLFALQHRGTHKVAFMFAPVVIIWLLCIGMIGLY
NTIYWNPRICRAFSPHYVFKFFKKTGKDGWISLGGILLSITGTEAMFADLGHFTDASIRLAFVTIIYPCLVLQYMGQAAF
LSKHVFDVPASFYESIPQPVFWPVFVVGTLAAIVASQAVISATFSIVKQCHALGCFPRVKVVHTSRWIYGQIYIPEINWI
LMVLCLAVTIGFRDTTLIGNAYGIACMTVMFVTTWLMALVIIFVWHKNVILALLFLLFFGSIEGLYLSSSIMKVPQGGWA
PLVLSFIFMFIMYVWHYGTRRKYQFDLQNKVSMKWILTLGPSLGIVRVPGIGLIYTELVTGVPSIFSHFVTNLPAFHQVL
VFVCVKSVPVPYVPHDERYLIGRIGPRPYRMYRCIVRYGYKDVQRDEENFENQLVMSIAKFIQMEAEENSSSGSYDTSTE
GRMAVITTDDSLGASLVMRDAEENMGGSNSIAIRSSKSETLQSLQSVYEQESPSVARRRRVRFEIPDAGYMDSQVKEELL
ALVEAKHAGVAYIMGHSYIKARRNSSFLKKFVIDVAYSFLRKNCRGPAVALNIPHISLIEVGMIYYV*
>Aco002095
MAEGFERGNGRLAKADSSEFRWVSQDRDDGSEDGEGSQVRTTSFGLEEEDEEEEEEDNVEQRLIRTGPRVDSFDVEALEV
PGYPRDYEEFNLGRYLVVAFQTLGVVFGDVGTSPLYTFDVMFNKYPISVKEDVLGALSLVLYTLILIPLVKYVFIVLWGN
DDGEGGIFALYSLICRKAKASLLPNQLPSDARISSFRLKVPSPELERSLKIKENLETSLTLKKLLLMLVLFGTSMMIAVG
VVTPAMSVMSAVSGLRVGISSVEQDEVVMISVAFLIVLFSVQRFGTSKVGLAVGPALFIWFCCLGGIGVYNLIKYGFEVF
RAFNPVYIYHFFERNPTQAWLSLGGCLLCVTGSEAMFADLCYFSVRSVQITFVFLVLPCLLLGYLGQAAFLMENLSTNQQ
VFFSSIPSSVFWPIFLIANVAALIASRTMTTATFSIVKQATALGCFPRLKIIHTSRTFMGQIYIPVINWSLLVSCLAFVA
AFGSISEIGNAYGIAELGVMMMTTLLVTIIMLLIWQINIIVVLCFSTFFLGLELLFFSSVLGNVGDGSWVLLVFAALLFL
IMYIWNYGSKLKYETEVQQKLSMDLLMQLGSNLGTIRAPGIGLLYNELVRGVPAIFGHFLTTLPAIHSMIIFVCIKYVPV
PVVPQNERFLFRRVCPKNYHLFRCIARYGYKDARKEKNQNFEQLLIESLEKFIRREAQERSLESEEDGETDSEEEPTCSR
ILVAPNGSVYSLAAPLLADYSCVEKPTSEASTSFNESREEAEEISDARQSLERELSFIRRAKEYGVVYLLGHGDIRARKD
SWFLKKLVINYFYAFLRKNCRRGIATLSVPNTNRLQVGMTYMV*
>Aco011134
MESDTRRIFSVLESVRWPVLGVAILASVVGSQAIISGTFSIINQSQSLSCFPRVKVVHTSDKIHGQIYIPEINWMLMILC
IAVTVGFRDTKHMGNASGLAVISVMLVTTCLTSLVIILCWHKPPLLALAFLLFFGSIEALYFSASLIKFLEGAWLPILLA
LILMTTMFVWHYTTIKKYEYDMHNKVTLDWLLALGDKLGIVRVPGIGLVYTDLISGIPANFSRFVTNLPAFHRVLVFVCV
KSVPVPYVPPAERYLIGRVGPPDHRSYRCIVRYGYRDVHQDVDSFESELISSLADFIRLEASCGGRQSGLSFDENECRLT
VIGSNVLTCHPNYDAERSIEHISVSVENPGERNGIELPPVGSKKKVRFLLDENNSNSVLDKHVREELEDLWMAQESGTAF
IMGHSHVQASPGSSILRKVAIDFGYNFLRRNCRGPDVALRVPPASLLEVGMVYVL*
>Aco006685
MADNSEHTNGSRNEEEVGGECLADSGTASEARGLPSTKKLNRIDSLHLEAGRVQHAQNHGAKVGWGTTLHLAFQSIGVVY
GDIGTSPLYVYSSTFTEGIKDKNDLLGVLSLIIYTLILLPLTKYVFIVLRANDNGNGGTFALYSLISRHAKVSFIPNQQA
EDAMVSNYKLETTSSRVKRAQWIKEKLENSREAKLALFLITILGTSMVIGDGILTPCISVLSAVSGIKESASSLTEGKIA
GISIVILIFLFAVQRFGTDRVGYSFAPIILVWFLLIGGIGTYNIFKHDIGILRAFNPKYIVDYFKRNGKQAWISLGGVVL
CITGTEAMFADLGHFNLRAIQIGFSAVLLPSVLLAYIGQAAYLTNFPDNVGDTFYKSIPGPLYWPTFVVAVAAAIIASQA
MISGAFAIISQSQLLGCFPRIRIMHTSAEYEGQVYIPELNYALMIVCVAVTAIFKTTDKIGNAYGIAVVSVMHISTLLVT
LVMLMIWKLSMWRAALFYVTFGGTELLYISSVFYKFTQGGYLPLSFSAVLMFIMGTWHYVHVQRYKFELKNKVSSDYVRE
LALRRDLIRLPGIGFLYSELVQGIPPILPHFIEKIPSIHSVLVLVSIKYLPISRVEMKERFLFRHVEPREHRMFQCVVRY
GYNDAVEDTQEFEKLLIEHLKVFVYEESFFSPNGHANNTYRVDEEIEFIRNEMAKGVVYLLGETEVVAENDSNFVRKVVI
DYIYNFLRKNFRQGGKVMCIPHNSLLRVGMTYEI*
>Aco008356
MASGLGNGDSNKGSMWELEQNLDQPMDEEAGRLRNMYREKKFSSILVLRLAFQSLGVVFGDLGTSPLYVFYNVFPHGIED
TEDVIGALSLIIYSLTLIPLLKYVFVVLRANDNGQGGTLALYSLLCRHAKINTIPNQHRTDEELTTYSRQTYDESSLAAK
IKRWIEAHAYKKNALLILVLIGTCMAIGDGILTPAISVLSASGGIKVENPKMSNDVVILVAVVILVGIFSMQHYGTDKVG
WLFAPVVLLWFLLIGTVGAVNIWKYDSSVLKAYDPVHIYRYFRRGKQNSWISLGGILLSITGTEALFADLCHFPVPAIQI
AFALIVFPCLLLAYTGQASYIMCNKDHVFDAFYRSIPGTAVVIVMLVTTLLMIPIMLLVWRSHWSLVCIFTGLSLLVELP
YFSAVILKIDQGGWVPLVIAATFLLIMYVWHYGTVKRYEFEMHSKVSMGWILGLGPSLGLVRVPGIGFVYTELASGVPHI
FSHFVTNLPAIHSVVVFVCVKYLPVYTVPDDERVLVKRIGPKNFHMFRCVARYGYKDLHKKDDDFEKMLFDSLCLFVRLE
SMMEGYSDSDEYSICGQKTEVKSIDLLVNDNGYTNTFSSNVDLSYSSHDSIVPAQSSPLRGSSLVRSSGQTSQTVGGELE
FLNRCKDAGVVHILGNTIIRARRDSGIVKRIAIDYLYAFLRRICRENSVIFYVPHESLLNVGQIFSV*
>Aco008379
MDLESGSRSTERRSDGGLGILDLKSMNLALLTKWWWRYFTVPDLTWCKLIRCLYYVRRKPLLEGRAFSPYSQWWKSVLSC
RDVFSCGVAYELGDGRNIRMWSDIWIGETPLRTLFPDIFSNIRNKEVRISQCWDQGRWRWRFICRGFTTASSADRRRQIR
TVLSAQSTQKVATTFSMAVFTSGIFSSVWEDWMQMLATLVTLQSTYRTTLLLAYQSFGVVYGDLSISPVYVYKSTFSGKL
RLHEEDAEILGVLSLVFWTLTMIPLCKYIIFVLGADDNGEGGTFALYSLMCRNAKMGLLNASRNTHEHLLPSQPQAACKD
TRTSLLIKSFFEKHRSSRVILLLFVLLGTSMVIGDGVLTPTMSVLAAVSGLRIKFPELHENCTVLIACIVLMGLFALQHY
GTHRVGFLFAPILIAWLGCISGIGIYNITKWNPGVIRALSPYYIYNFFRKSGKAGWSSLGGVVLCVTGAEAMFADLGHFS
KLSIRIGFTTVVYPCLVLAYMGEAAYLSKHTEDLQSSFYKALPENVFWPILIIATLATVVGSQAIISATFSIISQCRALG
CFPRIKIIHTSSLVHGQIYIPEVNWLLMLLCLAVTIGFRDTHMIGNAYGLAVIIVMFVTTCLMFLIITTVWNRSIVWAIL
FITTFGSLELLYLSACIAKVHHGGWLPLILSLITLLTMSIWHYGTTRKQAFEIENKVCLERFLSLTPNLGLVRVPGIGLV
YTKITTGVPPMFAHFVTNFPAFHRILIFVCLQTLNVPKIPIDERFLVGRIGPKEYRLFRCIVRYGYKDGGWDSYDFEDQL
FMKIAEFLEQEEDELWVNREMAVIGKLSNQVVSAVSRSKEVEERQRKVKFEKVLVREKSKPEVRELVEEREAGVSYMMGH
TCVLAHESSSFIKKFAIDVLYGFLRRNSRRPAVALGIPHTSLIEVGMVYRV*
>Aco024651
MGQAAYLSKHHVIESHYRIGFYVSVPEQIRWPVLAIAILAAVVGSQAIITGTFSIIKQCSALGCFPRVKIVHTSSKVHGQ
IYIPEINWILMALCLAVTIGFRDTKRLGNASGLAVITVMLVTTCLMSLVIVLCWHKSIFWAVCFVAFFGTIEALYFSASL
IKFLEGAWVPIVLSFIFMIVMYVWHYGTIKKYEFDVQNKVSINWLLSLGPSLGIVRVRGIGLIHTELVSGIPAIFSHFVT
NLPAFHQVLVFLCIKSVPVPYVRPEERFLVGRIGPKEYRLYRCIVRYGYHDVHKDDLEFEKDLVCSVAEFIRSGASEPNG
GALEEPDKDEERMAVIGAGIRLCEEDDNSDREDGAPGPSNAREIHSPIIVPRKKVRFVLPESPQMNVGVREELQELMEAR
EAGMAFILGHSYVRAKSGSGFLRRLVIDYGYDFLRRNSRGPSYAVSIPHASTLEVGMVYHV*
