# Supplementary material for: Genome-wide systematic characterization of the HAK/KUP/KT gene family and its expression profile during plant growth and in response to low-K+ stress in Saccharum
Source: BMC Plant Biol. 2020 Jan 13;20:20. doi: 10.1186/s12870-019-2227-7 (PMC6958797; doi:10.1186/s12870-019-2227-7)
Supplement: Supplementary file 7 — Additional file 7. Statistics of exon number in each HAK. [file 12870_2019_2227_MOESM7_ESM.xlsx]

## Sheet: Sheet1
Additional file 7 Statistic of exon number in each HAKs
Clade	gene	The number of exon in each HAKs	Average number of exon in each Clade
Clade II	Sobic.010G112800	9	9
	SsHAK24	8
	GRMZM2G120163 P01/ZmHAK24	9
	Seita.4G119700.1	9
	Sevir.4G197500.1	9
	Bradi1g43780.1	9
	Os06g15910/OsHAK24	9
	Bradi3g57080.1	9
	Os02g49760/OsHAK25	9
	Seita.1G307200.1	9
	Sevir.1G313100.1	9
	GRMZM2G375116 P01/ZmHAK25	9
	Sobic.004G250700	9
	SsHAK25	8
	Aco003029	9
	Aco024651	4
	Os06g42030/OsHAK10	9
	Bradi1g35620.1	9
	Seita.4G209800.1	9
	Sevir.4G218800.1	9
	GRMZM2G443728 P02/ZmHAK10	9
	Sobic.010G197500	9
	SsHAK10	8
	evm.model.supercontig 140.40	8
	GSVIVT01032503001	9
	Solyc02g087000.2.1	8
	AT5G14880/AtHAK8	8
	AT1G70300/AtHAK6	6
	evm.TU.contig 26967.1	8
	GSVIVT01020217001	10
	Solyc04g025880.2.1	8
	Solyc05g005740.2.1	8
	AmTr v1.0 scaffold00006.324	9
	AmTr v1.0 scaffold00007.200	9
	evm.model.supercontig 19.81	8
	GSVIVT01032701001	10
	Solyc06g050170.2.1	12
	AT2G40540/AtHAK2	9
	Sh02 p030930	4
	SsHAK9	8
	Sobic.002G417500	8
	GRMZM2G166738 P01/ZmHAK9	9
	Seita.2G432200.1	9
	Sevir.2G445100.1	9
	Os07g48130/OsHAK9	9
	Bradi1g17830.10	9
	Aco011134	2
	Bradi1g63100.5	9
	Os03g21890/OsHAK8	9
	Seita.9G412000.1	9
	Sevir.9G416100.1	9
	GRMZM2G173387 P01/ZmHAK8	9
	Sobic.001G379900	9
	Sh01 p029720	9
	SsHAK8	8
	AT2G30070/AtHAK1	9
	evm.model.supercontig 2.430	9
	GSVIVT01024703001	11
	Aco008379	11
	Bradi1g32380.1	8
	Os06g45940/OsHAK13	8
	Seita.4G266200.1	9
	Sevir.4G278600.1	9
	GRMZM2G146140 P02/ZmHAK13	9
	Sobic.010G224400	9
	SsHAK13	9
	AT4G23640/AtKUP4 AtKT3	9
	AT3G02050/AtKUP3 AtKT4	9
	evm.model.supercontig 70.45	9
	GSVIVT01032959001	12
	Solyc08g015680.1.1	9
	Solyc12g017910.1.1	9
	GRMZM2G477457 P01/ZmHAK3	6
	Sobic.003G164400	6
	SsHAK3	5
	Seita.5G168000.1	4
	Sevir.5G167900.1	4
	Os01g27170/OsHAK3	6
	Bradi2g12980.1	7
	AmTr v1.0 scaffold00016.248	9
	AmTr v1.0 scaffold00057.211	9
	Sobic.002G411500	9
	SsHAK7	11
	Sh02 p030580	9
	GRMZM2G020766 P01/ZmHAK7	9
	Seita.2G427100.1	9
	Sevir.2G438000.1	9
	Bradi1g18600.1	9
	Os07g47350/OsHAK7	7
	Aco002427	9
	Bradi2g60090.1	9
	Os01g70940/OsHAK2	9
	AC233953.1 FGP005/ZmHAK2	9
	Seita.5G444100.1	9
	Sevir.5G450600.1	9
	Sobic.003G418100	9
	Sh03 p031620	7
	SsHAK2	9
Clade III	AT4G19960/AtHAK9	9	9
	evm.model.supercontig 30.145	7
	GSVIVT01012114001	10
	Solyc02g031840.2.1	8
	Solyc02g068590.2.1	8
	AT1G31120/AtHAK10	7
	AT2G35060/AtHAK11	8
	GRMZM2G086389 P02/ZmHAK18	9
	SsHAK18	9
	Sobic.002G130800	9
	Seita.2G129100.1	9
	Sevir.2G134200.1	9
	Os09g38960/OsHAK18	9
	Bradi4g38070.1	9
	Aco006603	8
	Aco008356	8
	Sobic.007G075100	9
	SsHAK12	5
	GRMZM2G009353 P02/ZmHAK12	9
	Seita.6G027600.1	9
	Sevir.6G026000.1	9
	Os08g10550/OsHAK12	6
	Bradi3g17780.1	9
	Bradi5g21677.1	9
	Os04g52390/OsHAK11	9
	Seita.7G235500.1	9
	Sevir.7G246800.1	9
	GRMZM2G005040 P01/ZmHAK11	9
	Sobic.006G213500	9
	Sh06 p015310	9
	SsHAK11	8
	Seita.2G327100.1	10
	Sevir.2G338400.1	10
	Sobic.002G313900	10
	SsHAK14	9
	GRMZM2G139931 P01/ZmHAK14	10
	Sh02 p022640	7
	Bradi1g26560.1	10
	Os07g32530/OsHAK14	10
	Aco002095	10
	AmTr v1.0 scaffold00176.31	10
	Aco006570	9
	Bradi5g21300.1	10
	Os04g52120/OsHAK15	10
	Seita.7G232600.1	10
	Sevir.7G244200.1	10
	GRMZM2G121063 P02/ZmHAK15	10
	Sobic.006G210700	10
	SsHAK15	10
	AT4G33530/AtKUP5	10
	evm.model.supercontig 42.52	6
	AT5G09400/AtHAK7	10
	Solyc01g105150.2.1	11
	Solyc10g047270.1.1	10
	AmTr v1.0 scaffold00088.4	9
	GSVIVT01020219001	10
	AT1G60160/AtHAK12	8
	Solyc04g025990.2.1	9
	Solyc05g005720.2.1	9
	evm.model.supercontig 69.9	10
	Bradi4g29347.1	9
	Os09g21000/OsHAK23	9
	Seita.2G192700.1	9
	Sevir.2G200200.1	9
	GRMZM2G036916 P01/ZmHAK23	9
	Sobic.002G188600	9
	Sh02 p011800	8
	SsHAK23	10
Clade I	Seita.5G439500.1	9	8
	Sevir.5G446100.1	9
	Sobic.003G413600	9
	SsHAK5a	7
	GRMZM2G084779 P01/ZmHAK5	9
	Sobic.003G413700	9
	SsHAK5b	9
	Bradi2g59620.1	9
	Os01g70490/OsHAK5	9
	Sh03 p031210	7
	Sh03 p031230	7
	Aco006685	9
	AT4G13420/AtHAK5	9
	Sh01 p014830	9
	Sobic.001G184000	10
	SsHAK16a	6
	Seita.9G182400.1	10
	Sevir.9G181200.1	10
	GRMZM2G084486 P01/ZmHAK16a	10
	Seita.9G182500.1	10
	Sevir.9G181300.1	10
	GRMZM2G097505 P01/ZmHAK16b	9
	Sobic.001G184100	9
	Sh01 p014860	8
	SsHAK16b	9
	Bradi1g15610.1	9
	Os03g37840/OsHAK16	10
	Sobic.001G184300	10
	SsHAK27	10
	GRMZM2G455817 P01/ZmHAK27	10
	Seita.9G182600.1	10
	Sevir.9G181400.1	10
	Os03g37830/OsHAK27	10
	Os03g37930/OsHAK21	10
	GRMZM2G438960 P01/ZmHAK21	10
	Seita.9G182300.1	10
	Sevir.9G181100.1	10
	Sobic.001G183700	10
	Sh01 p014820	9
	SsHAK21	10
	Os07g01214/OsHAK22	2
	Bradi1g59730.1	3
	Seita.J004400.1	3
	Sevir.2G002700.1	3
	GRMZM2G409771 P01/ZmHAK22	3
	Sobic.002G001800	3
	SsHAK22	4
	Sh 216I16 p000020	8
	Sh06 p003250	6
	SsHAK20b	12
	Sobic.006G061700	9
	GRMZM2G395267 P01/ZmHAK20	9
	Seita.7G082600.1	9
	Sevir.7G090100.1	9
	Sh04 p010820	6
	Sh04 p010840	6
	SsHAK20a	7
	Sh04 p010850	6
	Sobic.004G160000	7
	Seita.1G175000.1	8
	Sevir.1G177900.1	8
	Bradi3g44507.1	7
	Os02g31910/OsHAK19	8
	Os02g31940/OsHAK20	8
	Sh 216I16 p000030	6
	SsHAK19a	9
	SsHAK19b	7
	Sobic.006G062100	9
	GRMZM2G021725 P01/ZmHAK19	9
	Seita.7G082800.1	9
	Sevir.7G090300.1	9
	Bradi5g08527.1	9
	Os04g32920/OsHAK1	8
	Seita.7G082700.1	9
	Sevir.7G090200.1	9
	Bradi5g08520.2	9
	Seita.7G082300.1	9
	Sevir.7G089700.1	9
	GRMZM2G093826 P01/ZmHAK1	8
	Sobic.006G061300	8
	SsHAK1	8
	Sh 216I16 p000010	4
	Sh06 p003200	8
Clade IV	Sh07 p016690	7	7
	SsHAK26	8
	Sobic.007G209900	8
	NP 001148930/ZmHAK26	7
	Seita.6G205800.1	8
	Sevir.6G213000.1	8
	Bradi3g40045.1	8
	Os08g39950/OsHAK26	8
	Bradi2g59757.1	6
	Os01g70660/OsHAK6	8
	GSVIVT01011572001	8
	Solyc04g008450.2.1	8
	Aco002630	8
	Aco020645	8
	Sh07 p011390	2
	SsHAK4	2
	Sobic.007G153001	4
	GRMZM2G425999 P01/ZmHAK4	4
	Os08g36340/OsHAK4	5
	Bradi3g37850.1	3
	Bradi4g31727.1	8
	Os09g27580/OsHAK17	7
	Seita.2G224400.1	8
	Sevir.2G234700.1	8
	GRMZM2G088964 P01/ZmHAK17	7
	Sobic.002G220600	8
	Sh02 p014160	7
	Sh02 p014140	6
	SsHAK17	7
Outgroup	Cre17.g714150.t1.1	16	16
